# Supplementary material for: Inhibition of tumour necrosis factor alpha by Etanercept attenuates Shiga toxin-induced brain pathology
Source: J Neuroinflammation. 2025 Feb 7;22:33. doi: 10.1186/s12974-025-03356-z (PMC11804009; doi:10.1186/s12974-025-03356-z)
Supplement: Supplementary file 1 — Additional file 1. [file 12974_2025_3356_MOESM1_ESM.xlsx]

## Sheet: Sheet1
Legend
pv = Welch T-Test
qv = FDR adjusted pv (Benjamini-Hochberg)
fc = log2FoldChange
snr = signal-to-noise-ratio
Accession = Uniprot
Accession	Symbol	Entrez	pv_Stx-versus-Ctrl	fc_Stx-versus-Ctrl	snr_Stx-versus-Ctrl		pv_STX+Etanercept-versus-STX	fc_STX+Etanercept-versus-STX	snr_STX+Etanercept-versus-STX		pv_STX+Etanercept-versus-Control	fc_STX+Etanercept-versus-Control	snr_STX+Etanercept-versus-Control
P16546	Sptan1		0.410002	-0.0504097	-0.275703		0.220514	0.0737843	0.445997		0.620625	0.0233746	0.170843
Q9JHU4	Dync1h1	13424	0.185881	-0.181967	-0.469452		0.853646	-0.0246369	-0.0662399		0.0379735	-0.206604	-0.812828
Q9QXS1	Plec	18810	0.938129	-0.0133198	-0.0257871		0.275361	0.221463	0.389753		0.243404	0.208143	0.44454
Q62261	Sptbn1	20742	0.463375	-0.0375455	-0.254636		0.705509	-0.0183987	-0.14174		0.0805811	-0.0559442	-0.667104
Q9QYR6	Map1a	17754	0.411705	-0.0346171	-0.293024		0.779511	0.0117957	0.100195		0.381831	-0.0228213	-0.308388
Q8C8R3	Ank2	109676	0.610315	-0.0246475	-0.169398		0.24283	-0.0865864	-0.472718		0.162999	-0.111234	-0.536422
O88737	Bsn	12217	0.649802	-0.0712237	-0.164628		0.218427	0.186048	0.513855		0.534387	0.114824	0.215367
P20357	Map2	17756	0.842663	-0.0171571	-0.0652813		0.672943	-0.0414101	-0.145484		0.497001	-0.0585672	-0.240959
Q68FD5	Cltc	67300	0.846753	-0.0181872	-0.0751663		0.28465	0.103525	0.443074		0.0190487	0.0853377	0.962852
Q9QYX7	Pclo	26875	0.40201	-0.0872557	-0.331141		0.302461	0.0564862	0.393947		0.769063	-0.0307695	-0.106319
P14873	Map1b	17755	0.169141	-0.071166	-0.471284		0.666279	-0.0279358	-0.152002		0.128525	-0.0991018	-0.594902
Q9QXZ0	Macf1		0.384047	-0.213031	-0.299482		0.0873685	0.431023	0.648683		0.200695	0.217992	0.466127
Q61879	Myh10	77579	0.435515	0.029223	0.264706		0.143467	-0.0653028	-0.534231		0.318468	-0.0360798	-0.36427
Q99104	Myo5a	17918	0.339803	-0.0469107	-0.317221		0.200198	0.121829	0.543612		0.403436	0.0749186	0.332611
P19096	Fasn	14104	0.12224	-0.171948	-0.54453		0.53458	-0.0789002	-0.215343		0.0366232	-0.250849	-0.849403
Q8BPN8	Dmxl2	235380	0.94112	-0.00652395	-0.0241945		0.237925	0.114353	0.421663		0.213496	0.107829	0.455469
Q7TSJ2	Map6	17760	0.502145	0.057452	0.240556		0.273208	-0.100891	-0.406376		0.433221	-0.0434393	-0.277659
P46460	Nsf	18195	0.0182347	0.0659843	0.964587		0.362292	0.0215568	0.325073		0.000646957	0.087541	1.74825
Q8VDD5	Myh9	17886	0.763435	0.159437	0.110647		0.841029	-0.148497	-0.0693743		0.98604	0.0109406	0.00717849
P08553	Nefm	18040	0.594045	-0.243233	-0.174107		0.75296	-0.120825	-0.121051		0.331042	-0.364058	-0.390139
P17710	Hk1	15275	0.845911	0.00971301	0.0750072		0.233139	0.0637676	0.46766		0.0102293	0.0734806	1.20546
Q8CAQ8	Immt	76614	0.561048	0.0468078	0.192952		0.137273	-0.0980239	-0.545016		0.515342	-0.0512161	-0.231398
Q05793	Hspg2	15530	0.698395	0.578631	0.156046		0.824592	0.387068	0.0781403		0.589535	0.965699	0.254444
Q99KI0	Aco2	11429	0.56092	-0.0441203	-0.211227		0.954301	-0.00200159	-0.0196996		0.535443	-0.0461219	-0.241561
Q9WV92	Epb41l3	13823	0.128176	-0.132266	-0.574001		0.722864	0.0319663	0.123152		0.124729	-0.1003	-0.591207
Q71LX4	Tln2	70549	0.437093	0.142121	0.284968		0.927226	-0.0147153	-0.039959		0.103433	0.127406	0.746897
Q8CHC4	Synj1		0.172956	0.0548048	0.471541		0.0497912	0.0705292	0.76057		0.00811292	0.125334	1.13336
Q01853	Vcp	269523	0.960834	0.00237476	0.0165002		0.15126	-0.0717296	-0.583543		0.0443719	-0.0693548	-0.804147
Q9Z1B3	Plcb1	18795	0.276536	0.0907421	0.364813		0.570142	-0.0445217	-0.196565		0.543241	0.0462205	0.210681
O08599	Stxbp1	20910	0.0950462	0.0341125	0.607334		0.6637	0.0142782	0.161249		0.161592	0.0483908	0.624572
Q6PIC6	Atp1a3	232975	0.672639	-0.036876	-0.138044		0.95211	0.00391175	0.0214609		0.650854	-0.0329642	-0.16604
Q4ACU6	Shank3	58234	0.703807	0.0425518	0.129574		0.745743	-0.025397	-0.111898		0.88012	0.0171548	0.0529792
P52480	Pkm	18746	0.113278	0.0505826	0.550331		0.0698283	-0.0644985	-0.703804		0.683541	-0.0139159	-0.14134
O55143	Atp2a2	11938	0.42769	-0.214781	-0.261852		0.760186	0.0857826	0.105634		0.637905	-0.128998	-0.16267
Q9JMH9	Myo18a	360013	0.352252	-0.13637	-0.308854		0.782281	-0.044658	-0.0960644		0.272122	-0.181028	-0.39294
O08788	Dctn1	13191	0.241812	-0.133344	-0.434435		0.884089	-0.0165069	-0.0533574		0.0307781	-0.149851	-0.854011
Q6PIE5	Atp1a2	98660	0.256505	-0.0525617	-0.382279		0.420139	-0.0420622	-0.289988		0.10172	-0.094624	-0.617396
P39053	Dnm1	13429	0.28378	0.0781334	0.363953		0.981235	-0.00178122	-0.00806331		0.279835	0.0763522	0.392061
Q60597	Ogdh	18293	0.345712	0.0967661	0.315024		0.624472	-0.0337762	-0.180671		0.464524	0.0629899	0.281469
O08638	Myh11		0.415894	0.588061	0.340306		0.963137	-0.0375141	-0.0158965		0.475459	0.550547	0.333446
F6SEU4	Syngap1	240057	0.766644	-0.0607374	-0.109636		0.607218	-0.0478772	-0.177712		0.60368	-0.108615	-0.199523
Q9QWI6	Srcin1	56013	0.294085	-0.142075	-0.355959		0.577625	0.0510612	0.200906		0.429754	-0.0910141	-0.301627
P12960	Cntn1	12805	0.739428	0.0171825	0.110909		0.704805	-0.0169647	-0.156978		0.994188	0.000217797	0.00284404
Q80TJ1	Cadps	27062	0.969944	-0.00356279	-0.0124697		0.62249	-0.0632718	-0.172821		0.563943	-0.0668346	-0.214945
Q02053	Uba1	22201	0.443988	0.0562754	0.274896		0.372837	-0.0654701	-0.339221		0.818241	-0.00919469	-0.0788774
P08551	Nefl	18039	0.589012	-0.271515	-0.176519		0.840179	-0.0861776	-0.0755469		0.381232	-0.357693	-0.339628
P46660	Ina	226180	0.706481	-0.210095	-0.122566		0.841226	-0.0967331	-0.0744004		0.490007	-0.306828	-0.259929
Q61316	Hspa4		0.447204	-0.072571	-0.267387		0.771765	-0.0286048	-0.103025		0.128664	-0.101176	-0.562014
P63017	Hspa8	15481	0.882252	-0.00970677	-0.0514893		0.351327	-0.0629215	-0.359229		0.0715767	-0.0726283	-0.682988
Q8VDN2	Atp1a1	11928	0.714913	-0.0376949	-0.11892		0.587854	0.0475593	0.188526		0.912577	0.00986444	0.0380329
Q03265	Atp5f1a	11946	0.620436	0.0358475	0.164289		0.262585	-0.0639085	-0.398815		0.688899	-0.028061	-0.141087
P15508	Sptb		0.021522	0.553292	0.952334		0.140446	-0.310768	-0.545238		0.186265	0.242524	0.491881
O88935	Syn1	20964	0.239955	0.0763552	0.417494		0.17002	0.0944455	0.498392		0.00977461	0.170801	1.17902
P13595	Ncam1	17967	0.071879	-0.147318	-0.636456		0.949355	-0.00429908	-0.0219748		0.0418903	-0.151617	-0.806014
P60469	Ppfia3	76787	0.964584	-0.0058954	-0.0153277		0.377278	-0.130879	-0.317916		0.177185	-0.136775	-0.496414
P58281	Opa1	74143	0.918693	0.00986063	0.0333666		0.311523	-0.0872753	-0.409908		0.270964	-0.0774147	-0.433367
P11881	Itpr1	16438	0.611743	-0.0948104	-0.189977		0.945888	-0.0127684	-0.0269259		0.149026	-0.107579	-0.530419
O08553	Dpysl2	12934	0.479386	0.0726869	0.286079		0.168729	-0.159632	-0.559108		0.0768163	-0.0869454	-0.732421
Q60864	Stip1	20867	0.891484	-0.0137532	-0.0445518		0.294544	-0.128458	-0.372441		0.211211	-0.142211	-0.460207
P38647	Hspa9	15526	0.286102	0.107283	0.407557		0.430394	-0.0804068	-0.287614		0.642921	0.0268765	0.165286
Q4KMM3	Oxr1	170719	0.223515	-0.122988	-0.424125		0.0898969	0.162783	0.84361		0.45296	0.0397948	0.313733
Q91V92	Acly	104112	0.857394	0.0156327	0.0596615		0.102006	-0.137177	-0.616269		0.224126	-0.121544	-0.436936
P50516	Atp6v1a	11964	0.324572	0.100755	0.334803		0.219143	-0.124586	-0.452075		0.762712	-0.023831	-0.103758
Q61292	Lamb2	16779	0.789271	0.360146	0.103979		0.773246	0.472906	0.101756		0.596681	0.833052	0.242453
P07724	Alb	11657	0.00744157	0.68891	1.15531		0.225756	-0.214758	-0.4523		0.00973719	0.474152	1.08894
P63038	Hspd1	15510	0.623177	0.0381879	0.16049		0.0757841	-0.119648	-0.737305		0.234311	-0.0814602	-0.465832
Q8BTM8	Flna	192176	0.634763	0.811284	0.187436		0.70005	0.541852	0.132653		0.328517	1.35314	0.443034
P14824	Anxa6	11749	0.980735	0.000943545	0.00790767		0.396599	0.0865959	0.357227		0.386406	0.0875395	0.384845
P17182	Eno1	13806	0.842459	-0.0176184	-0.0651525		0.807775	-0.0207858	-0.0846737		0.594552	-0.0384042	-0.183991
Q05920	Pc		0.943509	-0.00853603	-0.0230295		0.56798	-0.0510082	-0.215631		0.550683	-0.0595443	-0.229828
Q8BYI9	Tnr	21960	0.529583	0.0530719	0.208084		0.911202	0.00910222	0.0383684		0.396401	0.0621741	0.29736
Q91VD9	Ndufs1	227197	0.611781	-0.0456459	-0.166065		0.672313	0.0308024	0.160597		0.81585	-0.0148434	-0.0863727
Q91ZX7	Lrp1	16971	0.868794	0.0257215	0.0557042		0.720649	-0.0372901	-0.123042		0.93958	-0.0115686	-0.0270878
Q9R0K7	Atp2b2	11941	0.956898	0.00424927	0.0175814		0.745514	0.0218414	0.111604		0.724092	0.0260906	0.122089
Q99P72	Rtn4	68585	0.218429	-0.119687	-0.418839		0.429904	-0.0714869	-0.276101		0.0707347	-0.191174	-0.684643
P28660	Nckap1	50884	0.597406	-0.0505101	-0.172582		0.967221	-0.0042815	-0.0141618		0.586177	-0.0547916	-0.190098
Q9Z2H5	Epb41l1	13821	0.289228	0.126859	0.354282		0.101526	-0.213261	-0.608088		0.481358	-0.0864018	-0.245376
P19246	Nefh	380684	0.660045	-0.269158	-0.143448		0.757121	-0.171829	-0.118902		0.365341	-0.440988	-0.355722
P56480	Atp5f1b	11947	0.258411	0.0697571	0.387229		0.086758	-0.11082	-0.656145		0.403892	-0.0410626	-0.291966
P70336	Rock2	19878	0.421317	0.0539007	0.289979		0.357946	0.075574	0.386639		0.193428	0.129475	0.480861
Q8K1M6	Dnm1l	74006	0.872724	0.0110526	0.0578369		0.127072	0.130757	0.706503		0.151806	0.141809	0.528955
Q810U3	Nfasc	269116	0.333381	0.0769571	0.327106		0.794125	0.0194047	0.0919427		0.285196	0.0963618	0.379323
Q11011	Npepps	19155	0.219591	0.0527173	0.474167		0.707877	-0.0156473	-0.134522		0.144656	0.03707	0.553321
Q61301	Ctnna2	12386	0.350548	-0.0818693	-0.31645		0.148365	0.194388	0.618267		0.385358	0.112518	0.322353
P05064	Aldoa	11674	0.677609	0.0222851	0.137907		0.598222	0.0283259	0.183106		0.268005	0.050611	0.395446
Q64727	Vcl	22330	0.735609	0.255331	0.13058		0.935648	0.0696636	0.0276753		0.632484	0.324995	0.201957
P03995	Gfap	14580	0.73573	-0.120969	-0.110637		0.904965	0.0345533	0.0410728		0.791091	-0.0864161	-0.0928328
E9Q401	Ryr2	20191	0.898938	-0.0336563	-0.0429234		0.836135	0.0545645	0.0728021		0.909315	0.0209081	0.0391298
G5E8K5	Ank3	11735	0.891373	0.0297906	0.0452509		0.316792	0.364827	0.427805		0.302547	0.394617	0.406229
Q64521	Gpd2	14571	0.475796	0.0795429	0.256715		0.929554	0.00976937	0.0312864		0.21983	0.0893123	0.450084
P58252	Eef2	13629	0.956773	-0.00298017	-0.0176678		0.178552	-0.108395	-0.505552		0.15257	-0.111375	-0.563258
E9Q3L2	Pi4ka	224020	0.579915	-0.101525	-0.204583		0.754381	0.0595171	0.113709		0.661842	-0.0420081	-0.153877
Q61644	Pacsin1	23969	0.144383	0.220382	0.516338		0.662406	-0.051439	-0.170605		0.0888703	0.168943	0.702292
Q91XV3	Basp1	70350	0.202138	-0.151489	-0.463495		0.0652655	0.222352	0.808154		0.237642	0.0708627	0.42799
Q7TPR4	Actn1	109711	0.282826	0.0920835	0.372655		0.647431	0.0607282	0.167409		0.258102	0.152812	0.480451
P16330	Cnp	12799	0.486819	-0.705229	-0.228927		0.883073	0.166999	0.0505125		0.573156	-0.538231	-0.1949
P26039	Tln1	21894	0.628489	0.264777	0.182739		0.965477	-0.0293206	-0.0148799		0.682019	0.235456	0.170932
P07901	Hsp90aa1	15519	0.4581	-0.0320115	-0.255477		0.00904502	-0.0840329	-1.20854		0.023642	-0.116044	-1.11858
Q62108	Dlg4	13385	0.274716	-0.165814	-0.469362		0.690432	0.0200936	0.144796		0.335153	-0.14572	-0.387862
P11499	Hsp90ab1	15516	0.00529499	-0.172737	-1.4417		0.625066	-0.0231591	-0.181043		1.19851e-05	-0.195896	-2.99995
P48722	Hspa4l	18415	0.523917	-0.0274416	-0.210522		0.464711	0.0374132	0.256954		0.828367	0.00997159	0.0768364
Q9ES97	Rtn3	20168	0.166828	-0.143518	-0.539244		0.0930044	0.182197	0.675066		0.454086	0.0386793	0.265316
P42932	Cct8	12469	0.122027	-0.103176	-0.534296		0.994372	-0.000359781	-0.00252977		0.0692948	-0.103536	-0.742751
Q9JI91	Actn2	11472	0.298409	0.0971665	0.418152		0.704663	0.0288261	0.156957		0.272441	0.125993	0.38971
Q6ZQ38	Cand1	71902	0.374032	-0.114738	-0.316063		0.0961703	0.222948	0.662516		0.157268	0.10821	0.515495
Q920I9	Wdr7	104082	0.762315	-0.0574235	-0.110667		0.635399	0.0936916	0.170748		0.732642	0.0362681	0.121354
Q6P9K8	Caskin1	268932	0.6539	0.10448	0.183752		0.661345	-0.101388	-0.188152		0.950044	0.00309183	0.0216049
Q8BH59	Slc25a12	78830	0.91674	-0.0133614	-0.0345135		0.332401	0.109742	0.34611		0.467216	0.096381	0.253286
P27546	Map4	17758	0.989515	0.00231919	0.00503561		0.764975	0.0745841	0.103675		0.699406	0.0769033	0.168508
P62814	Atp6v1b2	11966	0.769536	-0.0172498	-0.0952226		0.102931	0.0942616	0.606057		0.161622	0.0770118	0.508589
P70398	Usp9x	22284	0.384583	0.145444	0.313901		0.33103	-0.210188	-0.342985		0.710165	-0.0647443	-0.142104
Q921I1	Tf	22041	0.0133616	0.681731	1.25685		0.621822	0.0891952	0.172283		0.00153207	0.770926	2.11906
Q3UNH4	Gprin1	26913	0.427314	0.120881	0.301206		0.932017	-0.0122769	-0.0319164		0.137016	0.108604	0.549157
Q9QXS6	Dbn1	56320	0.776346	0.026606	0.0978583		0.396045	0.0942698	0.297182		0.194722	0.120876	0.513385
P08249	Mdh2	17448	0.230846	0.0843613	0.412842		0.299731	-0.0656818	-0.39221		0.693454	0.0186795	0.137845
Q9EPN1	Nbea	26422	0.0588334	0.415286	0.684636		0.865586	-0.0388446	-0.0593829		0.157961	0.376442	0.556393
P26443	Glud1	14661	0.4619	0.050313	0.24244		0.0779276	-0.169309	-0.686321		0.187453	-0.118996	-0.498415
O70318	Epb41l2	13822	0.719836	-0.0267358	-0.116686		0.185104	0.159821	0.534859		0.256272	0.133085	0.446735
P06745	Gpi	14751	0.918074	-0.0122261	-0.0334901		0.939452	0.00765097	0.0274986		0.958424	-0.00457508	-0.018484
Q8BRT1	Clasp2	76499	0.823587	0.0581946	0.0723772		0.0423374	0.523067	0.797946		0.0290664	0.581262	0.878494
Q8R0Y6	Aldh1l1	107747	0.790877	0.0285245	0.0898669		0.287634	-0.151402	-0.37777		0.305691	-0.122878	-0.391351
Q8CGC7	Eprs1	107508	0.265747	0.113902	0.407886		0.183929	-0.153696	-0.559357		0.77063	-0.0397933	-0.100665
Q91ZU6	Dst	13518	0.755557	-0.250827	-0.104773		0.0762	1.31559	0.771794		0.142651	1.06476	0.547756
Q8CI94	Pygb	110078	0.691312	-0.0389284	-0.13012		0.459644	0.064195	0.268751		0.725105	0.0252666	0.123011
P17426	Ap2a1	11771	0.943095	0.00742404	0.0301175		0.390544	0.0913353	0.347597		0.0131185	0.0987593	1.2976
P20029	Hspa5	14828	0.606601	-0.0401611	-0.16922		0.0925951	-0.193141	-0.680633		0.0557576	-0.233302	-0.762944
P61922	Abat	268860	0.296694	-0.098299	-0.349815		0.166806	-0.166019	-0.522314		0.043925	-0.264318	-0.798261
Q91XM9	Dlg2	23859	0.898376	-0.0641483	-0.0424896		0.332988	0.584034	0.351075		0.334157	0.519885	0.378586
Q8BGQ7	Aars1	234734	0.322797	-0.0693568	-0.328941		0.564157	-0.0694075	-0.21962		0.25688	-0.138764	-0.454
Q3UHJ0	Aak1	269774	0.668926	0.021029	0.162421		0.0785816	0.108175	0.898136		0.0737823	0.129204	0.680402
P80314	Cct2	12461	0.428721	0.0493724	0.285659		0.041015	-0.192722	-0.798291		0.0698387	-0.14335	-0.827228
P17183	Eno2	13807	0.125514	0.294691	0.703242		0.272345	-0.197897	-0.432408		0.210249	0.0967941	0.508723
Q61699	Hsph1	15505	0.348052	-0.103017	-0.311391		0.467365	0.0701201	0.255616		0.715573	-0.032897	-0.126354
Q9QYC0	Add1	11518	0.248141	0.0459728	0.389827		0.4963	-0.0400764	-0.251318		0.917316	0.00589642	0.0387755
P27773	Pdia3	14827	0.379146	-0.0742846	-0.351962		0.337057	-0.0381408	-0.357977		0.21763	-0.112425	-0.484246
P60879	Snap25	20614	0.354028	0.15811	0.343779		0.110251	-0.31573	-0.629669		0.168305	-0.15762	-0.511413
Q9Z1G4	Atp6v0a1	11975	0.575638	0.0416258	0.191304		0.838147	0.0144701	0.0728375		0.267889	0.0560959	0.393662
Q8VDM4	Psmd2	21762	0.427552	-0.063218	-0.282617		0.915299	0.0153111	0.0388043		0.711401	-0.0479069	-0.15646
P80318	Cct3	12462	0.768862	-0.0138849	-0.096426		0.370793	0.0834599	0.376251		0.458242	0.069575	0.291635
A2AGT5	Ckap5	75786	0.165801	-0.133247	-0.507565		0.654075	-0.0399818	-0.164286		0.132954	-0.173229	-0.550629
P48678	Lmna	16905	0.933657	0.0258207	0.0273672		0.164078	0.581926	0.542213		0.138227	0.607746	0.629456
Q80TE7	Lrrc7	242274	0.681433	-0.0619734	-0.13762		0.969767	0.00486201	0.0131524		0.719842	-0.0571114	-0.123867
P57780	Actn4	60595	0.802462	-0.046625	-0.0826617		0.808717	0.0598967	0.084783		0.952059	0.0132717	0.0220933
Q9CZW5	Tomm70	28185	0.737715	0.0384525	0.118953		0.0335213	-0.25321	-0.946226		0.155619	-0.214758	-0.519853
P17427	Ap2a2	11772	0.804998	-0.0316734	-0.0968542		0.512671	0.0870707	0.24609		0.329972	0.0553974	0.369689
P16858	Gapdh	14433	0.976063	-0.00172464	-0.00974813		0.168652	-0.145952	-0.571179		0.168987	-0.147677	-0.554742
G5E829	Atp2b1	67972	0.379883	0.0327233	0.302994		0.0807971	0.0766185	0.739493		0.0362656	0.109342	0.831016
P47708	Rph3a	19894	0.649006	0.0688928	0.181129		0.35794	-0.153908	-0.349379		0.25972	-0.0850154	-0.441917
P05202	Got2	14719	0.932412	0.00780085	0.0283712		0.912001	-0.0061705	-0.0390214		0.984456	0.00163036	0.00732689
P56399	Usp5	22225	0.859784	0.0109773	0.0602489		0.150764	0.170106	0.678832		0.143039	0.181083	0.598704
P35486	Pdha1	18597	0.773765	-0.0373706	-0.0934144		0.887977	0.0132863	0.0585562		0.802591	-0.0240843	-0.104503
P97427	Crmp1	12933	0.899969	0.0242015	0.0456138		0.21024	-0.301347	-0.464423		0.0749284	-0.277145	-0.726248
P05201	Got1	14718	0.373092	0.0442496	0.305124		0.451514	0.0496599	0.268144		0.145277	0.0939095	0.603966
D3Z7P3	Gls	14660	0.140263	-0.137415	-0.535432		0.753073	-0.035336	-0.119998		0.18184	-0.172751	-0.494148
Q6ZPE2	Sbf1	77980	0.737027	-0.0357354	-0.110975		0.142085	-0.169023	-0.550334		0.121575	-0.204758	-0.569768
P47857	Pfkm	18642	0.35629	-0.18887	-0.311738		0.130991	0.325224	0.584483		0.523139	0.136354	0.222377
Q922S4	Pde2a	207728	0.99359	0.000701534	0.00285336		0.465499	-0.0654801	-0.280445		0.168247	-0.0647786	-0.499801
Q04447	Ckb	12709	0.934447	-0.00328382	-0.0266737		0.251343	-0.0607959	-0.426298		0.230484	-0.0640797	-0.44626
P05063	Aldoc	11676	0.241174	0.139994	0.454109		0.397971	-0.10203	-0.30794		0.5888	0.0379644	0.194731
P08113	Hsp90b1	22027	0.806506	-0.0254225	-0.0799832		0.0538712	-0.173808	-0.835374		0.0616468	-0.199231	-0.834606
P06837	Gap43	14432	0.063562	-0.183066	-0.745126		0.786335	0.0149836	0.0936527		0.0841862	-0.168082	-0.693363
P02468	Lamc1		0.684258	0.564921	0.165256		0.976163	0.0472852	0.0102877		0.677501	0.612206	0.189933
P20152	Vim	22352	0.547637	0.178325	0.221137		0.959311	0.0164211	0.0175313		0.424492	0.194746	0.311109
Q9QVP9	Ptk2b	19229	0.175137	0.155817	0.474642		0.00488768	0.411651	1.47121		0.00115951	0.567469	1.62964
Q8C419	Gpr158	241263	0.0793159	0.175839	0.643593		0.960037	0.00637492	0.0177862		0.176843	0.182213	0.564878
P70175	Dlg3	53310	0.73367	0.101164	0.111268		0.129528	0.836743	0.717088		0.107376	0.937907	0.739526
Q91WC3	Acsl6	216739	0.392597	-0.158918	-0.308845		0.595508	0.121219	0.183475		0.818934	-0.0376993	-0.086477
P28738	Kif5c	16574	0.830476	-0.0166234	-0.0778978		0.839197	-0.0197642	-0.0696266		0.610718	-0.0363877	-0.200154
Q8BFR5	Tufm	233870	0.26579	-0.118738	-0.372809		0.405024	0.0698003	0.308445		0.547957	-0.0489374	-0.220661
D3YVF0	Akap5	238276	0.0523691	0.344939	0.708671		0.801763	-0.0311998	-0.0929469		0.0209924	0.31374	1.00648
Q8K2B3	Sdha	66945	0.48934	-0.0814121	-0.227798		0.962855	-0.00385367	-0.0179816		0.375627	-0.0852658	-0.362677
P50396	Gdi1	14567	0.0238169	-0.105392	-0.860455		0.285024	-0.0614173	-0.413851		0.0169642	-0.166809	-1.04182
Q9Z0H8	Clip2	269713	0.233124	-0.156117	-0.420172		0.68622	0.0537055	0.147868		0.500463	-0.102411	-0.234618
Q9WUA3	Pfkp	56421	0.622172	0.0446782	0.171163		0.0521	0.345374	1.03987		0.036765	0.390052	0.944226
Q9Z0E0	Ncdn	26562	0.807576	0.038461	0.0888314		0.179217	0.21537	0.51752		0.0127613	0.253831	1.09271
Q9QXL2	Kif21a	16564	0.603379	0.0656263	0.177892		0.159939	-0.267256	-0.517936		0.226561	-0.20163	-0.487506
P63101	Ywhaz	22631	0.308317	0.0683535	0.340183		0.964031	-0.00204521	-0.0171885		0.229174	0.0663083	0.498511
Q8QZT1	Acat1	110446	0.708394	-0.039003	-0.12609		0.123905	-0.17377	-0.657847		0.0103511	-0.212773	-1.18224
P10637	Mapt	17762	0.976236	0.00377249	0.0106162		0.490985	-0.0884017	-0.276605		0.168265	-0.0846292	-0.511297
Q9JLM8	Dclk1	13175	0.669067	0.0340124	0.13985		0.213863	-0.114132	-0.458913		0.405013	-0.08012	-0.293539
Q61001	Lama5	16776	0.487525	1.45156	0.300522		0.734715	0.612266	0.120989		0.403068	2.06383	0.428843
Q9R111	Gda	14544	0.0641568	0.156635	0.683931		0.532989	-0.0551091	-0.216707		0.224965	0.101526	0.459044
Q64514	Tpp2	22019	0.637139	0.0712529	0.172842		0.20254	-0.293468	-0.461039		0.244782	-0.222215	-0.504669
P30275	Ckmt1	12716	0.323681	0.107229	0.364654		0.449344	-0.0789345	-0.290216		0.602465	0.0282948	0.179946
P63318	Prkcg	18752	0.737603	-0.019753	-0.118712		0.0530633	0.0930828	0.800488		0.257751	0.0733297	0.40903
O08532	Cacna2d1	12293	0.481017	0.149096	0.231542		0.664396	0.116332	0.15933		0.364139	0.265428	0.339027
Q9JME5	Ap3b2	11775	0.451479	-0.0584355	-0.253153		0.544705	-0.089544	-0.228656		0.302991	-0.14798	-0.435035
Q9WU78	Pdcd6ip	18571	0.809467	-0.0173559	-0.0782924		0.010955	-0.21122	-1.08911		0.00699489	-0.228576	-1.18711
O54774	Ap3d1	11776	0.458803	0.184103	0.318574		0.233884	-0.327649	-0.513496		0.0623577	-0.143546	-0.772693
Q80U28	Madd	228355	0.711932	-0.0702257	-0.120737		0.224378	-0.24931	-0.436889		0.152406	-0.319536	-0.521203
Q91V14	Slc12a5	57138	0.776909	-0.0321997	-0.0932089		0.0346354	0.246421	0.852524		0.0254899	0.214221	0.891416
Q8CC35	Synpo		0.319741	0.148412	0.38033		0.418577	-0.152918	-0.282838		0.975576	-0.00450525	-0.0121943
Q9Z1G3	Atp6v1c1	66335	0.706403	-0.0317999	-0.126426		0.648626	0.0404953	0.157925		0.898751	0.0086954	0.0441502
Q61553	Fscn1	14086	0.0604403	-0.168756	-0.692048		0.0834576	0.141605	0.667204		0.745905	-0.0271508	-0.11142
Q6PB66	Lrpprc	72416	0.193377	-0.456551	-0.522754		0.159006	0.480325	0.635836		0.94661	0.0237743	0.0229574
O88342	Wdr1	22388	0.93654	0.0401594	0.0263854		0.23279	0.959707	0.493413		0.212558	0.999867	0.567189
Q8CGK3	Lonp1	74142	0.634838	-0.0691519	-0.155433		0.775712	0.0309356	0.10195		0.750751	-0.0382162	-0.116056
Q8BL66	Eea1	216238	0.278131	-0.231334	-0.362831		0.545314	-0.114736	-0.215159		0.0827754	-0.34607	-0.682327
D3YZU1	Shank1	243961	0.21088	-0.503059	-0.485269		0.641917	-0.0906257	-0.16169		0.154065	-0.593685	-0.616786
Q60875	Arhgef2	16800	0.731003	0.0385147	0.116347		0.641394	-0.0513849	-0.166892		0.866922	-0.0128701	-0.0574733
Q9EQF6	Dpysl5	65254	0.082914	-0.245841	-0.637985		0.18443	-0.222091	-0.483075		0.00242741	-0.467932	-1.43405
Q02248	Ctnnb1	12387	0.930741	-0.012545	-0.0282493		0.228712	-0.249159	-0.456307		0.219525	-0.261704	-0.456307
P40142	Tkt	21881	0.737934	0.0276963	0.116483		0.0989897	-0.171562	-0.619725		0.0640556	-0.143865	-0.751102
P80316	Cct5	12465	0.709635	0.0199544	0.146138		0.0154946	-0.194633	-1.53524		0.0403213	-0.174678	-0.79856
O55131	Septin7	235072	0.379362	0.0661289	0.291484		0.455663	0.0779768	0.275884		0.189962	0.144106	0.520981
Q3U1J4	Ddb1	13194	0.512583	0.0829181	0.236157		0.687453	0.0516295	0.141371		0.136839	0.134548	0.572975
Q9QYB8	Add2	11519	0.405009	0.0308215	0.309454		0.625784	0.0361081	0.184033		0.354732	0.0669296	0.43529
Q3UHD9	Agap2	216439	0.421535	0.0826258	0.265376		0.308037	0.281036	0.455884		0.212946	0.363662	0.585164
Q61361	Bcan	12032	0.76321	-0.031922	-0.0984974		0.204317	0.112765	0.456731		0.406716	0.0808427	0.293714
P15105	Glul	14645	0.998866	-0.000176523	-0.000463135		0.78189	0.0290704	0.0950958		0.806118	0.0288939	0.0847725
P11798	Camk2a	12322	0.522557	-0.0500061	-0.213904		0.0195955	0.140369	0.994152		0.200282	0.0903625	0.504308
Q922B2	Dars1	226414	0.399232	-0.163656	-0.336523		0.997125	-0.000755608	-0.00130677		0.11308	-0.164412	-0.648543
P09411	Pgk1	18655	0.436158	0.0836351	0.269046		0.0902932	-0.227402	-0.633969		0.169977	-0.143767	-0.519748
Q8VIJ6	Sfpq	71514	0.660523	0.0684795	0.144466		0.274397	-0.162759	-0.390034		0.578025	-0.0942799	-0.192566
Q9Z2Y3	Homer1	26556	0.14952	-0.176324	-0.560734		0.0787435	0.219565	0.766938		0.396188	0.0432404	0.297297
P16054	Prkce	18754	0.134441	0.138905	0.533795		0.5137	-0.112708	-0.276226		0.887199	0.0261974	0.0540127
P70704	Atp8a1	11980	0.644059	0.0435495	0.152144		0.0208764	-0.230962	-0.933264		0.087297	-0.187413	-0.64454
Q91YT0	Ndufv1	17995	0.47768	-0.0944414	-0.238263		0.202979	0.154126	0.52		0.457626	0.0596851	0.273275
Q9D0F9	Pgm1	72157	0.267143	-0.0800333	-0.399722		0.723258	-0.0333461	-0.122472		0.167615	-0.113379	-0.573007
Q60598	Cttn	13043	0.0581416	0.15749	0.687424		0.674501	0.0316953	0.144673		0.0228327	0.189186	0.935255
Q8BKX1	Baiap2	108100	0.450739	-0.0801502	-0.250621		0.524471	0.0617883	0.222064		0.862467	-0.0183619	-0.0594452
Q61598	Gdi2	14569	0.698337	-0.0294307	-0.126247		0.246762	-0.105273	-0.416855		0.13485	-0.134704	-0.558042
Q8K0U4	Hspa12a	73442	0.179982	-0.0847132	-0.456246		0.296976	0.0631815	0.369095		0.696762	-0.0215317	-0.134161
Q76MZ3	Ppp2r1a	51792	0.531078	-0.0746963	-0.205282		0.439331	-0.10659	-0.273628		0.20153	-0.181287	-0.464434
Q9D0E1	Hnrnpm	76936	0.243511	0.188291	0.423528		0.152219	-0.240222	-0.558761		0.611292	-0.0519314	-0.175589
Q6URW6	Myh14	71960	0.60335	0.0701538	0.186159		0.7105	0.062332	0.128109		0.348715	0.132486	0.380794
O35927	Ctnnd2	18163	0.604702	-0.0834458	-0.172126		0.0990042	0.376412	0.71372		0.189394	0.292966	0.499774
Q6PH08	Erc2	238988	0.197834	-0.254337	-0.444796		0.0819854	0.534142	0.71415		0.263416	0.279805	0.457334
P62259	Ywhae	22627	0.855962	0.0128505	0.0633145		0.0880572	-0.14619	-0.743411		0.180516	-0.13334	-0.485089
Q9JKR6	Hyou1	12282	0.467705	-0.0653457	-0.244337		0.349087	-0.0835478	-0.337818		0.163299	-0.148893	-0.506042
Q8K310	Matr3	17184	0.377037	0.126979	0.295443		0.84739	-0.0220641	-0.0730235		0.293505	0.104915	0.401325
Q6ZWR6	Syne1	64009	0.57364	-0.238933	-0.184045		0.833205	0.0849433	0.072287		0.689269	-0.15399	-0.137888
P21619	Lmnb2	16907	0.884253	0.0154817	0.0485315		0.07148	0.151062	0.682331		0.124795	0.166544	0.578101
Q64332	Syn2	20965	0.235154	0.08753	0.411328		0.690553	0.0268493	0.139347		0.0560127	0.114379	0.731731
Q3UPL0	Sec31a	69162	0.280048	-0.106102	-0.417025		0.576348	0.0761099	0.195303		0.776163	-0.0299924	-0.11799
Q8JZQ2	Afg3l2	69597	0.654686	0.0553252	0.145882		0.108681	-0.193435	-0.596373		0.264154	-0.13811	-0.400327
Q60902	Eps15l1	13859	0.463612	-0.125055	-0.272791		0.790064	-0.0543874	-0.0920356		0.198516	-0.179442	-0.519364
Q68FF6	Git1	216963	0.570365	-0.0675471	-0.187107		0.10691	0.295016	0.691146		0.197538	0.227469	0.500164
Q80Z38	Shank2	210274	0.747523	-0.0740815	-0.106741		0.0301584	0.509191	0.916561		0.0754457	0.435109	0.67165
P80315	Cct4	12464	0.832818	0.0095226	0.0685229		0.202286	0.209648	0.619354		0.187183	0.21917	0.647929
Q8CGY8	Ogt	108155	0.919927	0.0109072	0.0326864		0.468473	-0.0671145	-0.253673		0.578357	-0.0562074	-0.195068
P61979	Hnrnpk	15387	0.719234	0.0256963	0.12183		0.147942	0.0654734	0.533352		0.194091	0.0911698	0.510769
P11983	Tcp1	21454	0.157979	-0.078917	-0.48319		0.281153	-0.0661529	-0.383841		0.0262067	-0.14507	-0.900438
P14733	Lmnb1	16906	0.592222	-0.0855807	-0.192947		0.196403	0.31605	0.483978		0.26852	0.230469	0.492631
P35564	Canx	12330	0.20125	-0.131397	-0.439832		0.112388	0.153117	0.626656		0.745315	0.0217195	0.113189
Q7TMY8	Huwe1	59026	0.709303	0.119288	0.121846		0.592841	-0.171495	-0.186514		0.884519	-0.052207	-0.0498423
Q8K0T0	Rtn1	104001	0.424303	0.0302475	0.287652		0.219281	0.0517984	0.443715		0.0203309	0.082046	1.04831
Q0KL02	Trio	223435	0.668219	0.0702047	0.140102		0.0257548	-0.997849	-1.08684		0.0376619	-0.927644	-0.932339
Q9D6R2	Idh3a	67834	0.961399	0.00206013	0.0162026		0.717928	-0.00992665	-0.125383		0.843733	-0.00786652	-0.0719785
O35954	Pitpnm1	18739	0.364376	0.187093	0.343302		0.302269	-0.248436	-0.367951		0.709174	-0.0613428	-0.140808
Q9Z2Q6	Septin5	18951	0.154592	0.0959371	0.496563		0.41795	0.0399708	0.282978		0.049238	0.135908	0.773989
O88569	Hnrnpa2b1	53379	0.198627	0.0872613	0.441362		0.595953	-0.0271353	-0.183267		0.347818	0.060126	0.335527
P68404	Prkcb	18751	0.122411	0.11721	0.563645		0.685801	-0.0359738	-0.1405		0.322653	0.0812366	0.383402
Q3U0V1	Khsrp	16549	0.274502	0.209903	0.369332		0.415085	-0.126671	-0.321438		0.530934	0.0832318	0.235514
Q9Z268	Rasal1	19415	0.487828	-0.103851	-0.241875		0.0143422	0.545822	1.33918		0.0332599	0.44197	0.873997
Q6NZL0	Soga3	67412	0.519427	-0.0679484	-0.213893		0.188848	-0.160572	-0.474877		0.0395658	-0.228521	-0.809722
A2ALS5	Rap1gap	110351	0.896034	-0.0165589	-0.0424244		0.572413	0.0576163	0.208993		0.663716	0.0410574	0.158391
Q6ZPJ3	Ube2o	217342	0.092204	-0.188444	-0.854083		0.651089	0.0875434	0.232104		0.61326	-0.1009	-0.189484
Q80TZ3	Dnajc6	72685	0.466457	0.045682	0.243386		0.183812	-0.0945593	-0.479965		0.41542	-0.0488773	-0.288917
P97807	Fh	14194	0.339358	-0.104967	-0.317749		0.457186	-0.082761	-0.25929		0.0858847	-0.187728	-0.642819
O08749	Dld	13382	0.94542	0.00668846	0.0242234		0.588731	0.0828821	0.232841		0.597997	0.0895706	0.192658
Q9Z2I9	Sucla2	20916	0.575634	-0.0656972	-0.20314		0.834003	-0.00965211	-0.0797628		0.503952	-0.0753493	-0.290523
O54991	Cntnap1	53321	0.498627	-0.154248	-0.222322		0.219592	0.399075	0.475043		0.404047	0.244826	0.317704
Q9CWJ9	Atic	108147	0.199034	0.0702757	0.467973		0.147976	-0.118467	-0.54359		0.487365	-0.0481912	-0.278304
P55066	Ncan	13004	0.0463405	0.241629	0.732477		0.780019	0.0248577	0.0999174		0.00747749	0.266486	1.17939
Q8K212	Pacs1	107975	0.374612	0.0668617	0.326808		0.169045	-0.16273	-0.510469		0.340082	-0.0958681	-0.408034
Q8BMF4	Dlat	235339	0.942491	-0.0110843	-0.0239735		0.794612	0.0282351	0.0895126		0.905728	0.0171508	0.0420087
P43006	Slc1a2	20511	0.607425	-0.0448243	-0.168434		0.675232	-0.0427051	-0.149201		0.417168	-0.0875294	-0.287887
O35098	Dpysl4		0.377298	0.23484	0.364671		0.0821429	-0.589283	-0.760282		0.0158164	-0.354443	-1.1004
Q3TXS7	Psmd1	70247	0.502464	-0.0981644	-0.24194		0.452389	-0.205859	-0.274294		0.224914	-0.304023	-0.555397
O55106	Strn	268980	0.813923	0.0357899	0.0812464		0.111329	-0.189195	-0.597744		0.371753	-0.153405	-0.322295
Q7TQF7	Amph	218038	0.459518	0.0479306	0.24781		0.163494	0.105674	0.508526		0.0404255	0.153605	0.855146
O70133	Dhx9	13211	0.431428	0.103016	0.259859		0.676437	-0.0494799	-0.144544		0.639155	0.0535365	0.161853
Q80U49	Cep170b	217882	0.429668	0.173617	0.26578		0.967447	0.0104205	0.0141324		0.455525	0.184037	0.276448
Q80TL4	Phf24	230085	0.221786	0.132529	0.487702		0.524588	0.0660654	0.227845		0.012441	0.198594	1.21483
Q91WD5	Ndufs2	226646	0.564311	-0.0739622	-0.192018		0.928185	-0.0103389	-0.0338596		0.325466	-0.0843011	-0.364758
P09103	P4hb	18453	0.148874	-0.10119	-0.498729		0.839168	-0.0136704	-0.0698942		0.0710423	-0.11486	-0.682422
Q3UTJ2	Sorbs2	234214	0.845379	-0.0764879	-0.0710854		0.650806	0.231162	0.156915		0.694622	0.154674	0.160036
Q8BVE3	Atp6v1h	108664	0.589122	-0.0390751	-0.176768		0.0298111	0.191896	0.871934		0.0588614	0.152821	0.741237
P84091	Ap2m1	11773	0.933478	-0.00755295	-0.029134		0.120984	0.141929	0.703661		0.0101847	0.134376	1.21403
Q8BMS1	Hadha	97212	0.241124	-0.221533	-0.451183		0.813779	-0.0455143	-0.0903541		0.00762648	-0.267048	-1.14155
Q810U4	Nrcam	319504	0.284977	0.17512	0.38481		0.977744	0.0039216	0.0105369		0.0576597	0.179042	0.738595
P42859	Htt		0.999	0.000408904	0.000418188		0.391941	-0.35613	-0.299905		0.298793	-0.355721	-0.378608
Q9CWZ7	Napg	108123	0.775772	0.025778	0.100258		0.473553	-0.0701507	-0.256405		0.47713	-0.0443727	-0.252861
Q9ERK4	Cse1l	110750	0.806859	0.0352972	0.0872703		0.625463	0.088803	0.168908		0.403537	0.1241	0.337658
Q8K596	Slc8a2	110891	0.992413	-0.000425698	-0.00330603		0.812418	-0.00992331	-0.0881879		0.849142	-0.010349	-0.0652568
Q9Z0P4	Palm	18483	0.828143	0.0134064	0.0718234		0.312156	-0.0700978	-0.357205		0.330737	-0.0566914	-0.34818
P63328	Ppp3ca	19055	0.828368	0.0173091	0.0785854		0.790608	0.0212212	0.0976017		0.358978	0.0385304	0.325133
Q9DBG3	Ap2b1	71770	0.682335	-0.0400696	-0.152153		0.449044	0.0749304	0.291562		0.423177	0.0348609	0.281119
P46471	Psmc2	19181	0.876752	0.0209008	0.0523615		0.777154	-0.0359809	-0.104837		0.855642	-0.0150801	-0.0630884
Q8BZ98	Dnm3	103967	0.997638	0.000527242	0.00101229		0.319002	-0.18601	-0.392341		0.106401	-0.185483	-0.611386
Q8BUV3	Gphn	268566	0.0960611	0.192207	0.605194		0.965816	0.00693973	0.0155047		0.247745	0.199147	0.48659
Q91ZA3	Pcca	110821	0.138181	0.262995	0.535535		0.165062	-0.256312	-0.50828		0.963351	0.00668233	0.0159615
Q8CA95	Pde10a	23984	0.599137	-0.0720052	-0.18603		0.113264	-0.377176	-0.736809		0.0829173	-0.449181	-0.676357
Q99NE5	Rims1	116837	0.349221	-0.182561	-0.342694		0.9308	-0.0105215	-0.0301029		0.336031	-0.193083	-0.355852
P40124	Cap1	12331	0.380614	0.146492	0.362695		0.268507	-0.191937	-0.481382		0.328729	-0.0454453	-0.344307
Q8BG05	Hnrnpa3	229279	0.400359	0.0940783	0.2865		0.326483	-0.116088	-0.367217		0.873364	-0.0220094	-0.0548446
Q3UHL1	Camkv	235604	0.422784	0.09716	0.27076		0.869869	-0.0193726	-0.0565745		0.43547	0.0777875	0.273452
Q9WTQ5	Akap12	83397	0.945718	-0.0181911	-0.0223888		0.418704	-0.231739	-0.287095		0.289644	-0.24993	-0.37505
P70168	Kpnb1	16211	0.194521	0.148098	0.444435		0.240557	0.206732	0.491788		0.0833222	0.35483	0.742365
Q9Z1Z0	Uso1	56041	0.972577	0.00533014	0.0117596		0.909266	0.0201063	0.0390967		0.850888	0.0254365	0.0676511
O08539	Bin1	30948	0.947752	0.00320555	0.0213422		0.286646	-0.059739	-0.378487		0.278675	-0.0565335	-0.390325
Q9DB77	Uqcrc2	67003	0.572851	0.0308789	0.192367		0.0139602	-0.125299	-1.03189		0.132103	-0.0944201	-0.563965
Q9CZU6	Cs	12974	0.609915	-0.0231428	-0.167302		0.970791	-0.00133071	-0.012625		0.55185	-0.0244735	-0.21031
Q61490	Alcam	11658	0.149466	0.204786	0.522478		0.679854	-0.0486199	-0.155051		0.076991	0.156166	0.682554
P06151	Ldha	16828	0.788962	-0.0179644	-0.0870472		0.059343	0.127577	0.722132		0.0802401	0.109612	0.657188
O35136	Ncam2	17968	0.0591378	-0.195615	-0.885996		0.40943	0.0853218	0.294873		0.0817952	-0.110293	-0.815054
P29341	Pabpc1	18458	0.919772	-0.00769005	-0.0326703		0.0764581	-0.182199	-0.688602		0.0686099	-0.189889	-0.708023
P49025	Cit	12704	0.119291	-0.228573	-0.638372		0.235327	0.0997634	0.446745		0.353333	-0.128809	-0.341307
P48036	Anxa5	11747	0.562895	-0.0687259	-0.190335		0.565978	0.0616817	0.20363		0.937876	-0.00704418	-0.0269103
Q922J3	Clip1	56430	0.9866	-0.00287555	-0.00544812		0.556915	-0.198841	-0.227945		0.548127	-0.201716	-0.236045
B9EJA2	Cttnbp2	30785	0.982588	-0.00546724	-0.00715046		0.995272	0.000981994	0.00219001		0.983035	-0.00448525	-0.00816589
Q61548	Snap91	20616	0.248799	0.0701631	0.387259		0.153058	0.0866159	0.52238		0.021824	0.156779	0.929796
Q9D8N0	Eef1g	67160	0.378304	0.0618993	0.293808		0.629983	0.0408125	0.177088		0.278304	0.102712	0.398521
P17751	Tpi1	21991	0.302126	0.105234	0.400192		0.836485	-0.0196376	-0.0777395		0.076273	0.0855959	0.672873
Q80X80	C2cd2l	71764	0.18384	0.185223	0.459428		0.146437	-0.189318	-0.538346		0.978325	-0.00409448	-0.0093126
P61264	Stx1b	56216	0.369158	-0.0546832	-0.330776		0.614364	0.0295202	0.194705		0.370045	-0.025163	-0.315791
O70589	Cask	12361	0.973913	-0.00421294	-0.0106299		0.0944363	-0.219855	-0.661962		0.0625996	-0.224068	-0.738079
P09405	Ncl	17975	0.590548	-0.0555739	-0.181247		0.322708	-0.123526	-0.348844		0.0941526	-0.1791	-0.650614
Q8CGF6	Wdr47	99512	0.197253	0.239989	0.485701		0.226487	-0.23396	-0.446117		0.961885	0.00602971	0.0168035
Q04690	Nf1	18015	0.213086	0.287267	0.424636		0.115055	-0.418634	-0.581653		0.596138	-0.131367	-0.185174
O35526	Stx1a	20907	0.951276	-0.00365787	-0.0200939		0.020917	0.162314	0.932531		0.0115659	0.158656	1.07732
Q6R891	Ppp1r9b	217124	0.22822	0.252884	0.516903		0.202916	-0.280328	-0.503736		0.767232	-0.0274442	-0.110844
P24527	Lta4h	16993	0.56759	0.0796023	0.186927		0.219191	-0.162204	-0.443716		0.5234	-0.0826022	-0.222476
Q9CZ13	Uqcrc1	22273	0.196865	0.0659417	0.4398		0.112158	-0.0604761	-0.649828		0.893847	0.00546559	0.0503795
O54988	Slk	20874	0.139806	-0.289904	-0.594762		0.13534	0.290672	0.652964		0.990637	0.000767106	0.00404171
Q9ESN6	Trim2	80890	0.629223	-0.0358549	-0.16033		0.132216	-0.147622	-0.598628		0.0894623	-0.183476	-0.646735
Q99KJ8	Dctn2	69654	0.0384304	-0.0730185	-0.754661		0.673496	-0.0324542	-0.171334		0.19565	-0.105473	-0.5828
Q3UM45	Ppp1r7	66385	0.465852	-0.106012	-0.24084		0.554536	-0.0793066	-0.212991		0.126544	-0.185318	-0.57729
Q8BKC5	Ipo5	70572	0.35535	-0.173326	-0.306561		0.0943867	0.432178	0.682235		0.26178	0.258853	0.425214
P28663	Napb	17957	0.133237	0.120395	0.554879		0.732792	-0.0296324	-0.11745		0.234215	0.0907622	0.461257
Q9WV34	Mpp2	50997	0.086941	0.205597	0.615366		0.941899	-0.00669272	-0.0266392		0.0257262	0.198905	0.930232
P18872	Gnao1	14681	0.67263	0.0132688	0.145606		0.120582	0.0540038	0.583209		0.0153469	0.0672726	1.03402
Q8VEK3	Hnrnpu	51810	0.352884	0.0791998	0.342199		0.620899	-0.0202722	-0.170706		0.48082	0.0589276	0.268755
Q01065	Pde1b	18574	0.32832	0.100354	0.326904		0.761946	0.0311629	0.106666		0.266759	0.131517	0.39817
P16125	Ldhb	16832	0.640833	0.021212	0.152365		0.453031	-0.038456	-0.267597		0.74412	-0.017244	-0.1135
Q8BHN3	Ganab	14376	0.992012	-0.00130684	-0.00335623		0.716192	0.0447342	0.131198		0.613418	0.0434273	0.174836
Q91WQ3	Yars1	107271	0.494746	-0.615305	-0.224484		0.837287	0.201276	0.0705863		0.62184	-0.414029	-0.170239
Q8VDQ8	Sirt2	64383	0.447503	-0.751187	-0.252043		0.971561	0.0368113	0.0122242		0.440705	-0.714376	-0.272231
Q6Q477	Atp2b4	381290	0.0459903	0.193575	0.827609		0.567089	-0.0778658	-0.207661		0.386651	0.115709	0.377954
Q9CPY7	Lap3	66988	0.497479	-0.111176	-0.223535		0.906506	0.0194205	0.040303		0.533342	-0.0917556	-0.216127
P10852	Slc3a2	17254	0.599528	0.0391353	0.179856		0.485967	0.0510185	0.249325		0.0996243	0.0901538	0.614563
Q61768	Kif5b	16573	0.969977	-0.00773323	-0.0125701		0.670061	-0.0866347	-0.153207		0.518415	-0.0943679	-0.22448
P14211	Calr	12317	0.143739	-0.234427	-0.610581		0.905437	0.021165	0.0412271		0.0727776	-0.213262	-0.814923
Q9EQ20	Aldh6a1	104776	0.555766	0.0296954	0.204458		0.963738	0.0025003	0.0156287		0.444657	0.0321957	0.278085
Q5DU25	Iqsec2	245666	0.507859	-0.305763	-0.229461		0.692582	0.128413	0.136412		0.686239	-0.17735	-0.143924
P47738	Aldh2	11669	0.862621	0.0220248	0.0589442		0.737319	0.0488443	0.115322		0.544211	0.0708691	0.222045
Q60932	Vdac1	22333	0.936456	0.00502629	0.0263186		0.611549	0.0279991	0.193962		0.421679	0.0330253	0.295895
P63005	Pafah1b1	18472	0.168028	-0.155594	-0.517513		0.953323	-0.00729257	-0.0201662		0.0832291	-0.162887	-0.702518
Q8CAA7	Pgm2l1	70974	0.453043	-0.0542657	-0.248796		0.684232	-0.0439992	-0.14674		0.347204	-0.0982649	-0.363653
P14152	Mdh1	17449	0.481896	-0.0323044	-0.231257		0.217279	0.0533899	0.445469		0.58878	0.0210855	0.187209
P50518	Atp6v1e1	11973	0.35589	0.184365	0.342221		0.377328	-0.166774	-0.394217		0.823764	0.0175907	0.0860975
Q8K3H0	Appl1	72993	0.705752	-0.0444855	-0.124779		0.413437	-0.0834089	-0.286101		0.300584	-0.127894	-0.369993
P51150	Rab7a	19349	0.119394	-0.199643	-0.565753		0.0271525	0.320619	0.880394		0.214607	0.120976	0.460029
Q5SQX6	Cyfip2	76884	0.905668	0.00618065	0.0384689		0.176367	0.08365	0.498227		0.141738	0.0898307	0.553441
Q8BNW9	Kbtbd11	74901	0.0145287	0.281958	0.944562		0.699109	-0.0435644	-0.140837		0.0972936	0.238393	0.643706
P46096	Syt1	20979	0.595335	-0.0879807	-0.186908		0.283794	0.172082	0.428355		0.305551	0.084101	0.366119
P55012	Slc12a2	20496	0.346867	-0.830337	-0.313043		0.258884	1.03859	0.41385		0.769023	0.208254	0.102023
Q62188	Dpysl3	22240	0.193509	-0.265631	-0.442276		0.221867	-0.281455	-0.440903		0.0137953	-0.547085	-1.01861
Q61838	Pzp		0.0253272	1.34178	1.1211		0.135877	-0.647506	-0.585936		0.0548208	0.694277	0.846262
Q9Z2I0	Letm1	56384	0.453966	-0.0476322	-0.248576		0.174512	-0.0960175	-0.504451		0.0715816	-0.14365	-0.683049
P23819	Gria2		0.557734	-0.0858842	-0.199252		0.385464	-0.105874	-0.306758		0.236767	-0.191758	-0.428903
Q8R1Q8	Dync1li1	235661	0.651285	0.118653	0.197607		0.463918	-0.206131	-0.293056		0.296184	-0.0874779	-0.447827
Q8VD04	Gripap1	54645	0.971541	0.0049452	0.0116983		0.669224	0.124614	0.168043		0.650097	0.12956	0.18862
Q8VEM8	Slc25a3	18674	0.722442	0.0262588	0.116638		0.923229	0.00569264	0.0330423		0.650319	0.0319514	0.158243
P28652	Camk2b	12323	0.595765	0.0631228	0.195563		0.215406	-0.163575	-0.482366		0.143223	-0.100452	-0.543833
Q8BG32	Psmd11	69077	0.79604	-0.0342717	-0.0842723		0.0657622	0.244237	0.706336		0.124509	0.209966	0.565027
Q80YN3	Bcas1	76960	0.325257	-0.765262	-0.337465		0.994224	-0.00492281	-0.00249057		0.298266	-0.770185	-0.388146
Q60634	Flot2	14252	0.540224	-0.0542774	-0.201056		0.541938	0.0661047	0.215697		0.906586	0.0118273	0.0416562
Q9EQH3	Vps35	65114	0.510264	-0.10807	-0.256762		0.381519	0.142727	0.369164		0.47835	0.0346568	0.247902
Q8CHT1	Ngef	53972	0.452617	0.109509	0.25144		0.236462	-0.152309	-0.424958		0.781584	-0.0427997	-0.0956362
F6ZDS4	Tpr	108989	0.564509	0.138159	0.189027		0.499426	-0.221539	-0.242737		0.798484	-0.08338	-0.0924032
O88844	Idh1	15926	0.0489934	-0.223947	-0.758401		0.207223	-0.184473	-0.453975		0.00587502	-0.40842	-1.40079
Q7TT50	Cdc42bpb	217866	0.608855	-0.157867	-0.1694		0.573601	-0.141185	-0.196141		0.325866	-0.299052	-0.361256
Q2M3X8	Phactr1	218194	0.358542	0.138966	0.328298		0.148747	-0.233314	-0.575424		0.315328	-0.0943477	-0.354493
P33173	Kif1a		0.831395	0.0392508	0.0762799		0.169205	-0.306691	-0.529427		0.0482421	-0.26744	-0.782946
Q8R081	Hnrnpl	15388	0.414155	0.15474	0.269431		0.146287	-0.281029	-0.530342		0.513039	-0.126288	-0.22705
P48758	Cbr1	12408	0.495106	-0.13419	-0.247095		0.861153	0.0348045	0.0647007		0.331743	-0.0993851	-0.342193
O70161	Pip5k1c	18717	0.196174	0.091046	0.444318		0.805522	-0.0226462	-0.0873631		0.450818	0.0683998	0.285838
Q9D8Y0	Efhd2		0.83848	0.0132798	0.0711117		0.153981	0.129921	0.526637		0.0863127	0.1432	0.781502
O88485	Dync1i1	13426	0.163815	0.265865	0.509671		0.776324	-0.0498905	-0.0988354		0.139776	0.215975	0.55343
Q9WUB3	Pygm	19309	0.640175	-0.287242	-0.153284		0.533704	0.510812	0.236221		0.770436	0.22357	0.105679
O89053	Coro1a	12721	0.478763	0.0543875	0.235974		0.0117509	0.177584	1.05206		0.0084929	0.231971	1.13728
P08226	Apoe	11816	0.825897	0.0269704	0.0736685		0.519541	-0.0865737	-0.2244		0.574141	-0.0596033	-0.197291
Q8CJ40	Crocc	230872	0.572396	0.273139	0.187697		0.65946	0.158718	0.169541		0.168572	0.431856	0.540258
P32921	Wars1	22375	0.744254	-0.0329741	-0.113085		0.406957	-0.10229	-0.329625		0.351644	-0.135265	-0.330997
Q8CIE6	Copa	12847	0.169019	0.162866	0.520186		0.909079	0.0168654	0.0397108		0.207605	0.179731	0.545178
Q8BWT1	Acaa2	52538	0.39216	0.209611	0.324259		0.427834	-0.186938	-0.332132		0.80896	0.0226735	0.0851507
Q8VD37	Sgip1	73094	0.115018	0.182068	0.588027		0.20375	0.134627	0.508777		0.0316554	0.316695	0.8528
Q9Z1R2	Bag6	224727	0.151539	-0.0956498	-0.494908		0.12987	0.130541	0.604152		0.665293	0.0348908	0.153563
P54227	Stmn1	16765	0.143319	0.481048	0.597925		0.624373	-0.127841	-0.201916		0.0108382	0.353207	1.12526
Q9DB05	Napa	108124	0.161807	-0.131604	-0.506796		0.966755	-0.00387242	-0.0146499		0.0512054	-0.135476	-0.753206
Q9CZC8	Scrn1	69938	0.431919	-0.0423298	-0.259107		0.63364	0.0362553	0.173895		0.933976	-0.0060745	-0.0302512
P14094	Atp1b1	11931	0.34394	-0.103407	-0.32646		0.147242	0.156158	0.56209		0.440876	0.0527513	0.269255
Q64487	Ptprd	19266	0.69192	0.226309	0.154674		0.633507	-0.285245	-0.181118		0.817333	-0.0589362	-0.0819792
Q922D8	Mthfd1	108156	0.0472166	0.0824432	0.719567		0.197798	-0.0680864	-0.484899		0.771092	0.0143568	0.105857
Q60625	Icam5	15898	0.168999	0.388463	0.539324		0.231413	-0.340712	-0.447056		0.788902	0.0477518	0.095011
Q0GNC1	Inf2	70435	0.691144	0.398498	0.129733		0.233384	1.07992	0.455128		0.149093	1.47842	0.584763
Q61753	Phgdh	236539	0.47665	-0.139138	-0.233826		0.96643	0.00678422	0.0150376		0.40213	-0.132354	-0.307288
P48962	Slc25a4	11739	0.477894	-0.111816	-0.237508		0.293205	0.155941	0.386869		0.68238	0.0441251	0.141434
Q9EPU0	Upf1	19704	0.992618	0.000899368	0.00318681		0.0570305	0.200285	0.834899		0.0982829	0.201184	0.615647
P68254	Ywhaq	22630	0.932911	-0.00704898	-0.0284854		0.281745	0.0922137	0.391629		0.167915	0.0851647	0.502893
Q6PAJ1	Bcr	110279	0.209256	0.237762	0.435217		0.159731	0.458803	0.59536		0.0655707	0.696566	0.931749
Q9D8E6	Rpl4	67891	0.475044	-0.118152	-0.23578		0.967763	-0.00723087	-0.0141114		0.501227	-0.125382	-0.234862
P10649	Gstm1	14862	0.716445	0.0244466	0.122674		0.785162	0.017619	0.0984644		0.597707	0.0420656	0.182463
Q9D394	Rufy3	52822	0.689467	-0.0289424	-0.130812		0.339733	0.12395	0.373852		0.442316	0.095008	0.308308
Q8R0S2	Iqsec1	232227	0.757528	-0.0375192	-0.107258		0.947212	0.00439546	0.0228102		0.776346	-0.0331238	-0.106624
P70206	Plxna1	18844	0.691147	-0.133395	-0.130966		0.550231	0.18538	0.212012		0.828692	0.0519849	0.074425
Q9QYB5	Add3	27360	0.466554	0.0887966	0.267278		0.199237	-0.170675	-0.499842		0.247999	-0.0818781	-0.415694
Q9CWS0	Ddah1	69219	0.510853	0.044399	0.217499		0.601078	0.0389927	0.181381		0.244018	0.0833917	0.42828
Q8BWF0	Aldh5a1	214579	0.501944	0.0881571	0.223439		0.842023	-0.029237	-0.0685817		0.662209	0.0589201	0.155114
O35129	Phb2	12034	0.447287	-0.0951271	-0.259996		0.216275	0.0973692	0.4533		0.983701	0.00224217	0.0075883
Q9DBR7	Ppp1r12a	17931	0.734079	0.0639382	0.122816		0.302775	0.190153	0.384764		0.0312495	0.254091	0.881669
P11627	L1cam		0.692199	0.14399	0.156854		0.314122	-0.431479	-0.39376		0.124679	-0.287489	-0.610217
Q9WUM4	Coro1c	23790	0.438986	0.0827998	0.271133		0.620994	0.0601282	0.170722		0.178339	0.142928	0.534497
Q9CZD3	Gars1	353172	0.788914	-0.0377655	-0.0965412		0.462168	0.100196	0.29984		0.289349	0.0624301	0.384651
Q9DBJ1	Pgam1	18648	0.582514	0.0909936	0.188848		0.144232	-0.316111	-0.533284		0.196837	-0.225118	-0.493257
Q9CPV4	Glod4	67201	0.872359	-0.01871	-0.0550718		0.757011	0.019726	0.108202		0.99254	0.00101598	0.00354366
Q00612	G6pdx	14381	0.468679	0.0762648	0.245312		0.335439	-0.154556	-0.391148		0.64921	-0.0782914	-0.164249
Q5SSL4	Abr	109934	0.695024	-0.296935	-0.137921		0.113277	1.70232	0.81978		0.152625	1.40539	0.601461
Q62420	Sh3gl2	20404	0.287815	0.0982885	0.356443		0.727137	-0.0332826	-0.120313		0.486585	0.0650059	0.244962
Q9JIS5	Sv2a	64051	0.270237	0.169938	0.447026		0.239464	-0.191536	-0.450044		0.782814	-0.0215983	-0.100627
O08709	Prdx6	11758	0.623373	-0.0387836	-0.174549		0.516212	0.0530374	0.233943		0.767568	0.0142538	0.102999
B0V2N1	Ptprs	19280	0.317412	0.271903	0.361559		0.160945	-0.407755	-0.561492		0.424566	-0.135853	-0.278941
Q62417	Sorbs1	20411	0.685612	0.139425	0.139145		0.959599	-0.0200308	-0.0173664		0.718349	0.119394	0.13254
Q8C854	Myef2	17876	0.519236	0.0868162	0.223417		0.529617	-0.0856277	-0.224677		0.989813	0.00118849	0.00439442
Q80UG5	Septin9	53860	0.147147	0.174465	0.509198		0.299958	0.0974682	0.414217		0.00502352	0.271933	1.41445
Q99K85	Psat1	107272	0.542633	-0.0879733	-0.199377		0.690465	-0.0530887	-0.138408		0.276318	-0.141062	-0.389375
O70443	Gnaz	14687	0.716805	0.0217168	0.130919		0.658851	0.0452517	0.159965		0.476209	0.0669685	0.314088
Q9DBF1	Aldh7a1	110695	0.381067	-0.0677857	-0.293755		0.949256	-0.00737625	-0.0228041		0.489838	-0.075162	-0.265679
Q3V3R1	Mthfd1l	270685	0.321394	-0.17248	-0.342487		0.0869324	0.31586	0.697587		0.442255	0.143381	0.268714
P13020	Gsn	227753	0.22569	-0.465775	-0.418747		0.855544	0.070271	0.0661638		0.131256	-0.395504	-0.56502
O08529	Capn2	12334	0.936443	-0.0239573	-0.0260809		0.752956	0.0857211	0.108939		0.839303	0.0617638	0.0695871
Q91V12	Acot7	70025	0.183532	-0.0662151	-0.527156		0.991185	-0.000619441	-0.00379488		0.117155	-0.0668346	-0.681048
Q3UH60	Dip2b	239667	0.186928	-0.336135	-0.448771		0.602311	0.117166	0.186171		0.256208	-0.218969	-0.415493
Q9QUR6	Prep	19072	0.877874	-0.0179486	-0.0529014		0.903976	0.0156757	0.0415319		0.980786	-0.00227283	-0.00857448
P80313	Cct7	12468	0.14166	-0.114608	-0.527113		0.686181	0.03048	0.141761		0.141628	-0.0841279	-0.538547
Q8VCT3	Rnpep	215615	0.112488	0.223177	0.608869		0.870443	0.0208505	0.0565499		0.030369	0.244027	0.915976
Q2PFD7	Psd3	234353	0.148416	0.16579	0.540085		0.999635	-5.39168e-05	-0.000156717		0.115245	0.165736	0.638912
Q99JY9	Actr3	74117	0.907119	-0.013312	-0.0390637		0.439086	0.0802286	0.300367		0.33138	0.0669166	0.355732
P10493	Nid1	18073	0.604167	0.834379	0.222098		0.766038	0.458738	0.103405		0.430766	1.29312	0.394228
P42669	Pura	19290	0.401717	0.167436	0.325168		0.17181	-0.296457	-0.648233		0.0816014	-0.129021	-0.735238
Q9D051	Pdhb	68263	0.906203	0.00657881	0.0441928		0.0142684	-0.100594	-1.14404		0.155149	-0.0940148	-0.548908
Q9R1P4	Psma1	26440	0.489535	0.107784	0.257653		0.485896	-0.108069	-0.270543		0.99678	-0.000284881	-0.00138343
Q99K48	Nono	53610	0.160421	0.27886	0.493356		0.0479797	-0.505499	-0.836167		0.418958	-0.226638	-0.284487
Q8BIJ6	Iars2	381314	0.745202	-0.0584841	-0.105903		0.716924	-0.0703668	-0.126265		0.524273	-0.128851	-0.221701
A2AN08	Ubr4	69116	0.75474	0.110845	0.101688		0.096164	0.72663	0.679241		0.0679318	0.837475	0.784675
Q9ES28	Arhgef7	54126	0.568905	-0.119383	-0.200836		0.669303	0.111531	0.147295		0.967961	-0.00785268	-0.0151072
Q03517	Scg2	20254	0.143426	-0.447869	-0.570819		0.197654	-0.316802	-0.481511		0.0437071	-0.76467	-0.824128
Q9CVB6	Arpc2	76709	0.722339	-0.0678785	-0.116021		0.766618	-0.065568	-0.104743		0.562351	-0.133447	-0.202756
Q0VGU4	Vgf	381677	0.511916	-0.112155	-0.215218		0.245425	-0.172156	-0.445966		0.0811068	-0.284311	-0.728375
Q8C0T5	Sipa1l1	217692	0.830735	-0.0565633	-0.0720063		0.579592	0.144999	0.195295		0.635558	0.0884361	0.164096
P35700	Prdx1	18477	0.399504	-0.0533755	-0.310957		0.799299	-0.0173891	-0.089086		0.121658	-0.0707646	-0.608339
O35643	Ap1b1	11764	0.547242	-0.164996	-0.20298		0.695927	0.124386	0.145198		0.905073	-0.0406099	-0.0413954
P23116	Eif3a	13669	0.0646009	-0.162328	-0.699117		0.312452	-0.146427	-0.376151		0.0413581	-0.308754	-1.01676
Q9WVK8	Cyp46a1	13116	0.354016	-0.24719	-0.323677		0.464282	0.190769	0.269603		0.714344	-0.0564216	-0.126031
Q60829	Ppp1r1b	19049	0.221686	0.169966	0.417681		0.0585587	-0.261589	-0.822443		0.372296	-0.0916233	-0.329171
Q99N28	Cadm3	94332	0.380412	0.2306	0.330696		0.235532	-0.344102	-0.449565		0.486222	-0.113502	-0.249124
Q7TQD2	Tppp	72948	0.717325	0.0722729	0.123357		0.914143	-0.0217961	-0.0375442		0.734232	0.0504768	0.117845
O35382	Exoc4	20336	0.919991	0.0181319	0.0326084		0.358167	0.155121	0.322917		0.289268	0.173253	0.37544
Q9JLB0	Pals2	56524	0.868856	0.0191987	0.0536094		0.181159	0.131234	0.487835		0.1509	0.150433	0.532215
Q91V41	Rab14	68365	0.0261365	-0.0799823	-0.851934		0.554906	0.0306123	0.235342		0.361558	-0.04937	-0.347162
Q00PI9	Hnrnpul2	68693	0.085942	-0.187453	-0.741557		0.901229	-0.0178751	-0.0544622		0.217169	-0.205329	-0.461096
Q99PJ0	Ntm		0.527457	-0.086246	-0.215833		0.171348	0.188239	0.514799		0.264994	0.101993	0.396619
Q91VR5	Ddx1	104721	0.644939	-0.0781985	-0.189306		0.917876	0.0193838	0.0366995		0.524846	-0.0588147	-0.263821
Q99JY0	Hadhb	231086	0.176187	-0.126067	-0.461717		0.132271	0.188594	0.599827		0.583964	0.0625274	0.197164
Q3USB7	Plcl1	227120	0.789801	-0.166493	-0.0867397		0.460801	-0.544041	-0.259086		0.280297	-0.710534	-0.384045
Q148V7	Relch	227446	0.520821	0.0893168	0.211342		0.350584	-0.160685	-0.332867		0.663386	-0.0713684	-0.15467
Q80X90	Flnb	286940	0.206769	-0.813403	-0.569047		0.3869	0.450206	0.400299		0.557001	-0.363197	-0.204819
Q811D0	Dlg1	13383	0.966571	-0.0115469	-0.0139702		0.190536	0.385757	0.518394		0.24933	0.37421	0.416265
Q8R071	Itpka	228550	0.213437	0.159997	0.420285		0.684971	-0.0745268	-0.150364		0.658279	0.0854698	0.165103
Q9CQN1	Trap1	68015	0.973474	0.00623852	0.0108166		0.272161	-0.174391	-0.399956		0.342763	-0.168153	-0.348565
P62334	Psmc6	67089	0.202795	0.0853269	0.452187		0.274206	-0.0900641	-0.438619		0.958604	-0.00473716	-0.0181257
Q8BLQ9	Cadm2	239857	0.517273	-0.0830685	-0.225198		0.661248	0.0362659	0.151167		0.707653	-0.0468026	-0.1346
Q99PU5	Acsbg1	94180	0.962215	0.00658019	0.0157884		0.1824	-0.23263	-0.481861		0.123584	-0.22605	-0.586157
Q8BGH2	Samm50	68653	0.859595	0.0173569	0.057499		0.402858	0.134428	0.322034		0.344879	0.151785	0.375392
Q6P9K9	Nrxn3	18191	0.571874	0.0849159	0.184989		0.994986	-0.000869214	-0.0021565		0.57442	0.0840467	0.194235
P58871	Tnks1bp1	228140	0.41771	-0.271541	-0.267941		0.101127	-0.90546	-0.609634		0.021626	-1.177	-0.936806
P97351	Rps3a	20091	0.986229	0.00224945	0.00581717		0.788167	0.0438477	0.092806		0.739021	0.0460971	0.123385
Q8C1A5	Thop1	50492	0.824218	-0.0270885	-0.0740287		0.242864	-0.168038	-0.418185		0.10261	-0.195127	-0.617746
Q9JJK2	Lancl2	71835	0.180779	-0.177661	-0.52195		0.491017	0.113331	0.239573		0.58578	-0.0643304	-0.217359
P62761	Vsnl1	26950	0.230083	-0.177501	-0.472276		0.405835	0.129096	0.301007		0.553238	-0.0484055	-0.217784
Q80YA9	Cnksr2	245684	0.447703	0.1529	0.253203		0.571831	-0.131995	-0.196635		0.923955	0.0209042	0.033807
Q6GQT9	Nomo1	211548	0.563706	-0.0994797	-0.210437		0.385657	0.149048	0.352837		0.812263	0.0495684	0.0816271
Q9EPJ9	Arfgap1	228998	0.288007	0.156003	0.378574		0.48231	0.102756	0.245035		0.048753	0.258758	0.813136
B9EKR1	Ptprz1	19283	0.528475	-0.0800805	-0.215301		0.0986462	0.214686	0.643932		0.118759	0.134606	0.575008
Q80TB8	Vat1l	270097	0.177203	-0.308741	-0.460489		0.167548	0.28609	0.500398		0.904933	-0.0226515	-0.0410341
Q5SYD0	Myo1d	338367	0.619488	-0.530978	-0.162509		0.647881	0.616484	0.167016		0.941414	0.0855063	0.0261133
P12382	Pfkl	18641	0.694752	0.0364455	0.129805		0.105572	-0.194671	-0.64604		0.218315	-0.158226	-0.446763
Q9CZ44	Nsfl1c	386649	0.179869	0.119719	0.482331		0.711815	0.0250222	0.130811		0.139432	0.144741	0.542357
Q9Z0X1	Aifm1	26926	0.627124	0.0755131	0.165989		0.0769835	-0.261445	-0.690233		0.321899	-0.185931	-0.351668
Q9R1Q8	Tagln3	56370	0.24404	0.148829	0.427934		0.327078	-0.116624	-0.399474		0.603403	0.0322045	0.18408
P80317	Cct6a	12466	0.409105	-0.0460754	-0.274652		0.0705176	-0.0974362	-0.683684		0.0255705	-0.143512	-0.901102
Q9QZQ1	Afdn	17356	0.786361	0.0408946	0.0882323		0.879242	-0.034219	-0.0552962		0.976084	0.00667558	0.0111282
Q60930	Vdac2	22334	0.483328	0.0921881	0.29922		0.947655	0.00852853	0.0244128		0.0909538	0.100717	0.785775
P84309	Adcy5	224129	0.333993	0.108469	0.327998		0.189612	-0.145095	-0.486783		0.774087	-0.0366254	-0.0986076
P08414	Camk4		0.414704	0.0673198	0.271391		0.972598	0.00286204	0.0120748		0.459002	0.0701819	0.259362
Q9D1A2	Cndp2	66054	0.931135	0.0243209	0.0290602		0.153139	0.681186	0.67366		0.15262	0.705507	0.595992
Q9Z1N5	Ddx39b	53817	0.310211	0.14402	0.344357		0.114296	-0.169209	-0.590739		0.850616	-0.0251894	-0.067414
Q99LF4	Rtcb	28088	0.259952	0.203421	0.37842		0.18822	-0.312303	-0.489146		0.642105	-0.108882	-0.166318
P51830	Adcy9	11515	0.785757	0.0634599	0.091613		0.0149277	0.682851	1.02085		0.00818576	0.746311	1.36618
P48774	Gstm5	14866	0.507892	-0.155648	-0.270149		0.595278	0.124709	0.223392		0.571361	-0.0309391	-0.195958
Q99KK7	Dpp3	75221	0.931268	-0.0197003	-0.0280475		0.615872	0.10672	0.173868		0.699908	0.0870198	0.132672
Q9CQQ7	Atp5pb	11950	0.668398	0.0298159	0.141839		0.0550378	-0.107133	-0.754374		0.25625	-0.0773169	-0.431305
P97300	Nptn	20320	0.277304	0.113447	0.363371		0.353994	0.0853743	0.325781		0.0538612	0.198822	0.738875
Q9Z1L5	Cacna2d3	12294	0.300338	-0.244073	-0.3465		0.844709	-0.0498728	-0.067207		0.19804	-0.293946	-0.464387
Q3UVL4	Vps51	68505	0.036099	0.384593	0.791798		0.473619	-0.223759	-0.302804		0.657604	0.160835	0.171279
Q99KY4	Gak	231580	0.55105	0.0662914	0.195515		0.133662	0.192328	0.56138		0.0530517	0.258619	0.778913
Q812A2	Srgap3	259302	0.442272	-0.11278	-0.253114		0.374918	-0.182378	-0.321654		0.148232	-0.295157	-0.554542
Q8VDP4	Ccar2	219158	0.27789	0.372459	0.390327		0.828362	0.0614563	0.0777968		0.0538498	0.433915	0.740708
Q61543	Glg1	20340	0.914592	-0.0237663	-0.0362137		0.029473	0.418626	0.906562		0.0845522	0.39486	0.648858
P49312	Hnrnpa1	15382	0.195398	0.198457	0.470865		0.129724	-0.23004	-0.648594		0.706309	-0.0315831	-0.133248
O88544	Cops4	26891	0.279623	-0.0515168	-0.361576		0.670716	-0.0191137	-0.146491		0.139901	-0.0706305	-0.53968
Q9Z0R4	Itsn1	16443	0.407629	0.160508	0.274869		0.485413	-0.114166	-0.242501		0.808109	0.046342	0.0837721
Q9Z218	Dpp6	13483	0.213189	-0.171836	-0.459889		0.0917314	0.27178	0.629528		0.355735	0.0999438	0.351653
P28740	Kif2a	16563	0.991468	-0.00179373	-0.00350954		0.909465	0.0139843	0.0392893		0.936205	0.0121906	0.0284205
Q9DB20	Atp5po	28080	0.866972	-0.00830716	-0.0550186		0.313588	0.0414463	0.355848		0.492595	0.0331392	0.240959
Q61885	Mog	17441	0.538688	-0.589219	-0.201746		0.801401	0.274608	0.0872838		0.737347	-0.314611	-0.115693
Q8JZW4	Cpne5	240058	0.705704	0.0454454	0.14703		0.244262	0.155269	0.422326		0.0408016	0.200715	1.02508
Q921G7	Etfdh	66841	0.913203	-0.0119269	-0.035353		0.232343	0.105514	0.460954		0.273819	0.093587	0.416974
O55023	Impa1		0.141901	0.136192	0.601865		0.237596	-0.104514	-0.480026		0.397755	0.0316779	0.296478
Q9R0P9	Uchl1	22223	0.410866	0.0892849	0.271462		0.156335	-0.169997	-0.517338		0.486743	-0.0807126	-0.242835
Q8BG39	Sv2b	64176	0.207301	0.18364	0.426382		0.585304	-0.0911707	-0.19439		0.602219	0.092469	0.185732
P54071	Idh2	269951	0.250223	0.186281	0.445874		0.147184	-0.271478	-0.540255		0.471655	-0.085197	-0.271347
Q9JHI5	Ivd	56357	0.813431	-0.0161995	-0.0815485		0.142575	-0.124695	-0.539585		0.0368475	-0.140895	-0.877161
P51881	Slc25a5	11740	0.535187	-0.107292	-0.205321		0.847647	0.028384	0.074498		0.487805	-0.0789082	-0.263978
Q91W50	Csde1	229663	0.458016	-0.0988702	-0.302459		0.28277	0.14634	0.443177		0.256306	0.0474698	0.414765
Q80U63	Mfn2	170731	0.423049	-0.245412	-0.310897		0.185787	-0.373112	-0.554964		0.133467	-0.618524	-0.559358
Q80TQ2	Cyld	74256	0.688607	-0.0983163	-0.142174		0.241704	-0.239535	-0.438127		0.257871	-0.337851	-0.410299
Q5SXY1	Specc1		0.481784	-0.676281	-0.296795		0.158035	2.10957	0.810034		0.242065	1.43329	0.487834
Q8BP47	NARS1	70223	0.904587	-0.0117077	-0.0452067		0.544435	-0.0893148	-0.212069		0.402685	-0.101023	-0.371226
Q8BMG7	Rab3gap2	98732	0.0204824	0.293312	0.902681		0.0599456	-0.301351	-0.823252		0.961209	-0.00803893	-0.0171018
Q61330	Cntn2	21367	0.930067	-0.0299126	-0.028681		0.912715	0.0399436	0.0386847		0.979645	0.010031	0.00880385
P61982	Ywhag	22628	0.604426	0.0384436	0.169484		0.885958	0.00806793	0.050424		0.463876	0.0465116	0.2658
P51863	Atp6v0d1	11972	0.259164	0.0782673	0.378491		0.104411	0.12861	0.617437		0.0196207	0.206878	0.990336
P17742	Ppia	268373	0.499775	0.128686	0.267912		0.158831	-0.315544	-0.568805		0.0701357	-0.186859	-0.744091
Q9QYG0	Ndrg2	29811	0.248242	0.12773	0.393589		0.152035	-0.155623	-0.535637		0.750408	-0.0278921	-0.109452
Q8R366	Igsf8	140559	0.729072	-0.0991576	-0.114335		0.884633	0.0373602	0.0501235		0.833366	-0.0617974	-0.0722965
Q61137	Astn1	11899	0.413873	-0.229213	-0.28572		0.56915	-0.196472	-0.216474		0.277395	-0.425684	-0.387897
Q9DBT5	Ampd2	109674	0.271755	-0.242554	-0.375571		0.151655	0.361684	0.523942		0.537793	0.11913	0.221126
P37040	Por	18984	0.319985	-0.152321	-0.330919		0.685091	-0.0773043	-0.142826		0.224126	-0.229625	-0.4477
Q6ZQ18	Efr3b	668212	0.310991	0.126593	0.347972		0.22979	-0.207898	-0.437843		0.599515	-0.0813044	-0.196522
P13707	Gpd1	14555	0.713876	0.0313532	0.130024		0.799586	-0.0239167	-0.0879995		0.907885	0.00743648	0.0416563
Q61656	Ddx5		0.578747	0.0372356	0.196558		0.60539	-0.0356614	-0.184685		0.970775	0.00157426	0.0127115
Q9CYT6	Cap2	67252	0.398128	0.0643526	0.279841		0.642977	-0.0318689	-0.161057		0.617374	0.0324836	0.172729
Q6NZJ6	Eif4g1	208643	0.921327	-0.0138409	-0.0320879		0.541957	0.0699473	0.212791		0.647537	0.0561064	0.160078
Q9CS84	Nrxn1	18189	0.462136	-0.270224	-0.242088		0.79587	-0.0797927	-0.0939537		0.267731	-0.350017	-0.426986
O08917	Flot1	14251	0.133592	-0.0817985	-0.516539		0.299605	0.10061	0.422158		0.834607	0.0188113	0.0799284
Q91ZJ5	Ugp2	216558	0.596714	0.127622	0.173439		0.153125	0.261491	0.652833		0.0369101	0.389112	1.06003
P62908	Rps3	27050	0.211229	-0.179235	-0.494691		0.928576	-0.0136179	-0.0319103		0.0376357	-0.192853	-0.886764
P97797	Sirpa	19261	0.207336	0.174179	0.491183		0.937142	-0.00949191	-0.0301317		0.016105	0.164687	0.98519
P51174	Acadl	11363	0.224397	0.175623	0.412154		0.0400993	-0.351784	-0.821013		0.319666	-0.176161	-0.352062
Q80UG2	Plxna4	243743	0.783659	-0.0605187	-0.0902138		0.103213	-0.442689	-0.617277		0.031714	-0.503208	-0.846983
Q8BH66	Atl1	73991	0.265151	-0.134535	-0.410134		0.0445407	0.311148	0.779475		0.124641	0.176612	0.655536
P62196	Psmc5	19184	0.790765	-0.0709879	-0.09229		0.0347907	0.612119	0.830178		0.0191433	0.541132	1.07466
Q6PFD5	Dlgap3	242667	0.535254	-0.153744	-0.254095		0.541912	0.0572172	0.226481		0.696034	-0.0965272	-0.149181
Q64331	Myo6		0.522327	0.323036	0.25249		0.406455	-0.434832	-0.365412		0.472114	-0.111797	-0.260253
Q8BSS9	Ppfia2	327814	0.815504	-0.0547353	-0.0795667		0.548722	-0.0814608	-0.214803		0.547667	-0.136196	-0.234927
Q9ESW4	Agk	69923	0.477123	-0.139181	-0.245407		0.666645	-0.0845186	-0.162424		0.0781826	-0.223699	-0.678301
O55091	Impact	16210	0.17562	-0.236341	-0.465028		0.57316	-0.116639	-0.19517		0.065933	-0.352979	-0.714911
Q91VN4	Chchd6	66098	0.213226	0.331005	0.483544		0.354046	-0.226027	-0.379404		0.357144	0.104978	0.326627
O54865	Gucy1b1	54195	0.804844	-0.0598211	-0.0898731		0.698584	0.0920555	0.148164		0.761276	0.0322344	0.104397
Q9CQA3	Sdhb	67680	0.29272	-0.129188	-0.359045		0.837449	-0.016262	-0.0745354		0.195685	-0.14545	-0.533356
P57746	Atp6v1d	73834	0.440265	0.10448	0.254508		0.487675	-0.078545	-0.250849		0.809373	0.0259355	0.0849778
P68510	Ywhah	22629	0.524624	0.0671451	0.216081		0.189036	0.205541	0.568943		0.118405	0.272686	0.620695
Q80SW1	Ahcyl1	229709	0.151336	-0.107615	-0.492719		0.516781	-0.0502199	-0.224962		0.0446469	-0.157834	-0.782228
Q3ULD5	Mccc2	78038	0.48264	0.142207	0.23575		0.65971	-0.102622	-0.162795		0.884022	0.0395849	0.0507995
Q60737	Csnk2a1	12995	0.591815	0.0650286	0.179852		0.59111	-0.0706269	-0.197028		0.970829	-0.00559831	-0.0126137
Q80TV8	Clasp1	76707	0.962276	0.0108157	0.0155054		0.667384	0.0974954	0.148304		0.583004	0.108311	0.190722
Q7TME0	Plppr4	229791	0.363855	0.269794	0.345205		0.391599	-0.250388	-0.337916		0.886506	0.0194065	0.0489466
P50580	Pa2g4	18813	0.695607	0.130326	0.165272		0.285245	-0.419137	-0.443586		0.0310722	-0.288811	-1.00272
Q78PY7	Snd1	56463	0.499069	-0.106685	-0.229158		0.0664431	0.344576	0.697482		0.115193	0.237892	0.622548
P51660	Hsd17b4	15488	0.208209	-0.249072	-0.452127		0.336491	0.119437	0.339017		0.464003	-0.129635	-0.271603
Q93092	Taldo1	21351	0.272314	0.0737563	0.389172		0.42549	0.0485766	0.297661		0.132361	0.122333	0.551913
Q9JKC6	Cend1	57754	0.288602	0.284233	0.488349		0.409418	-0.211062	-0.361234		0.121329	0.0731712	0.605594
Q9CR62	Slc25a11	67863	0.377294	-0.122649	-0.296494		0.106444	0.228077	0.603437		0.328982	0.105428	0.344571
P67778	Phb1	18673	0.910087	-0.0117876	-0.0378228		0.984216	0.00190852	0.00700603		0.93339	-0.00987907	-0.0286497
Q8BTI8	Srrm2	75956	0.778158	0.0688301	0.0920022		0.203925	0.321366	0.476743		0.160003	0.390197	0.519324
Q8BGD9	Eif4b	75705	0.957811	0.0114565	0.0173166		0.230094	0.499765	0.534546		0.228351	0.511222	0.506907
Q8CHH9	Septin8	20362	0.94443	0.0164885	0.022606		0.621079	-0.116636	-0.170633		0.666531	-0.100147	-0.148478
Q91VI7	Rnh1	107702	0.667706	-0.0757281	-0.148792		0.515146	0.115333	0.234559		0.718569	0.0396052	0.124469
Q9Z1S5	Septin3	24050	0.601534	-0.222388	-0.170546		0.836977	-0.0789804	-0.0734178		0.394397	-0.301368	-0.310091
O88343	Slc4a4	54403	0.0279044	-0.30965	-0.864563		0.0763173	-0.319916	-0.738677		0.00380776	-0.629566	-1.30718
P47757	Capzb	12345	0.278126	0.10765	0.364336		0.0341853	-0.2756	-0.871874		0.193468	-0.16795	-0.474175
P31324	Prkar2b	19088	0.20962	0.140065	0.424026		0.860797	0.0146049	0.0618711		0.10524	0.15467	0.625801
A2RT62	Fbxl16	214931	0.970715	-0.00446929	-0.0136275		0.379087	0.132657	0.308347		0.263392	0.128188	0.479299
Q6P5E4	Uggt1	320011	0.0609565	0.16982	0.667697		0.433308	-0.138219	-0.319622		0.861264	0.0316012	0.069561
Q9Z204	Hnrnpc	15381	0.606993	0.0893208	0.173571		0.980057	-0.00559517	-0.00868962		0.681269	0.0837256	0.154132
Q8JZP2	Syn3	27204	0.390853	0.219633	0.30019		0.0843686	-0.585506	-0.650813		0.170486	-0.365873	-0.517796
Q8C1B7	Septin11	52398	0.266709	0.036183	0.405529		0.000389297	0.114752	1.98015		0.00113045	0.150935	1.68146
Q6NXK7	Dpp10	269109	0.717508	-0.268158	-0.123974		0.0993317	1.69437	0.837122		0.131256	1.42621	0.641666
P70441	Slc9a3r1	26941	0.36815	0.145074	0.306313		0.568364	0.0893017	0.197716		0.104781	0.234376	0.614556
Q6A0A9	FAM120A	218236	0.956637	-0.00960049	-0.0182233		0.717402	-0.0806786	-0.124877		0.631111	-0.0902791	-0.17563
Q9CY64	Blvra	109778	0.795408	0.0167102	0.0994971		0.0578104	-0.202021	-0.730364		0.0505601	-0.18531	-1.06993
Q62418	Dbnl	13169	0.336906	0.130165	0.322454		0.5348	0.0885542	0.216114		0.130448	0.218719	0.576608
Q9D2G2	Dlst	78920	0.547178	0.040786	0.197872		0.889996	-0.0103538	-0.0489095		0.706291	0.0304322	0.131405
P26638	Sars1	20226	0.895813	-0.00620497	-0.0427434		0.36315	-0.0440446	-0.320545		0.248113	-0.0502495	-0.411887
P56695	Wfs1	22393	0.299678	0.18872	0.365246		0.0746217	0.429374	0.708196		0.0227604	0.618095	1.19195
P54728	Rad23b	19359	0.611217	-0.0913809	-0.179467		0.394445	0.151343	0.320017		0.534786	0.0599626	0.215196
Q6ZPQ6	Pitpnm2	19679	0.620713	0.108275	0.17184		0.0734108	0.21133	0.68437		0.131834	0.319606	0.624074
O08759	Ube3a	22215	0.894859	0.024459	0.0429536		0.737152	-0.0610548	-0.115533		0.830926	-0.0365958	-0.0732776
Q8BLK3	Lsamp		0.363141	0.173455	0.309845		0.480497	-0.115192	-0.284002		0.617423	0.0582627	0.187089
P63085	Mapk1	26413	0.0726983	0.226163	0.903837		0.238647	-0.132996	-0.475438		0.051041	0.0931667	0.957758
Q9D2N4	Dtna	13527	0.341225	0.287039	0.325821		0.582251	-0.223285	-0.194999		0.87322	0.0637545	0.0600045
Q8K354	Cbr3	109857	0.139525	0.271216	0.574877		0.91702	0.0166589	0.0368348		0.023273	0.287875	0.957917
Q8CHG7	Rapgef2		0.147617	0.247468	0.512742		0.0764815	0.24906	0.69557		0.01235	0.496528	1.03948
Q01405	Sec23a	20334	0.441591	-0.113713	-0.260362		0.361882	0.09859	0.320286		0.910815	-0.0151234	-0.0395024
Q8BKZ9	Pdhx	27402	0.637947	-0.0424983	-0.172572		0.128207	-0.108015	-0.611998		0.167043	-0.150513	-0.51272
Q7TQI3	Otub1	107260	0.30518	-0.12493	-0.412695		0.332749	0.117925	0.393539		0.862118	-0.0070047	-0.0598095
Q9D0I9	Rars1	104458	0.283517	0.167159	0.359133		0.848083	-0.0248749	-0.0657203		0.343384	0.142284	0.333977
Q9QWY8	Asap1	13196	0.387596	0.165826	0.28867		0.15888	-0.648259	-0.627461		0.309109	-0.482433	-0.406142
Q9D0K2	Oxct1	67041	0.318659	-0.168448	-0.337473		0.21401	-0.294504	-0.448142		0.0372205	-0.462952	-0.868895
P0DP27	Calm2	12313	0.424596	-0.152675	-0.318736		0.372741	0.180746	0.328868		0.763289	0.0280717	0.113325
P48320	Gad2	14417	0.889963	-0.0234113	-0.0476941		0.159554	-0.158594	-0.511242		0.316128	-0.182006	-0.380003
Q8BJY1	Psmd5	66998	0.507569	-0.0767591	-0.218835		0.357744	0.10025	0.327915		0.794624	0.0234914	0.0895003
Q9Z140	Cpne6	12891	0.967614	0.00471848	0.0132173		0.76631	0.041534	0.103777		0.727286	0.0462524	0.124336
Q99LC3	Ndufa10	67273	0.86325	0.0138226	0.0562293		0.494167	0.0446116	0.237824		0.43757	0.0584341	0.2744
Q9QXY6	Ehd3	57440	0.962076	-0.00381797	-0.0160145		0.560103	-0.0513682	-0.217189		0.594892	-0.0551862	-0.184705
Q6IRU5	Cltb	74325	0.423732	-0.0867298	-0.279515		0.0876641	0.204002	0.64812		0.150509	0.117272	0.539974
P18760	Cfl1	12631	0.465291	0.0668191	0.24205		0.578551	0.0570868	0.193694		0.22012	0.123906	0.457085
Q01097	Grin2b	14812	0.747194	0.0756307	0.115977		0.605012	0.108315	0.202015		0.519507	0.183946	0.223469
Q64516	Gk	14933	0.762061	-0.0666641	-0.0984678		0.266648	0.518781	0.47943		0.314451	0.452117	0.434775
Q68FH0	Pkp4	227937	0.458318	-0.178364	-0.250369		0.549461	-0.20611	-0.22749		0.29332	-0.384474	-0.382876
Q9Z0U1	Tjp2	21873	0.557227	-0.636611	-0.193006		0.852461	0.210872	0.0638953		0.671997	-0.425739	-0.146011
Q8BL65	Ablim2	231148	0.0659487	0.620574	0.874909		0.146413	-0.442759	-0.586774		0.241097	0.177815	0.465505
P17156	Hspa2	15512	0.595407	-0.0424375	-0.173728		0.158736	0.127541	0.52695		0.340516	0.0851033	0.339641
Q5DTL9	Slc4a10	94229	0.727702	0.0441357	0.121549		0.207477	-0.226225	-0.454056		0.221132	-0.182089	-0.496788
P68368	Tuba4a	22145	0.838247	0.0145565	0.0665729		0.122077	0.169016	0.646813		0.10579	0.183573	0.653412
Q99LC5	Etfa	110842	0.849426	-0.019733	-0.0616946		0.456181	-0.0795356	-0.260625		0.374698	-0.0992686	-0.311532
Q9R0Q6	Arpc1a	56443	0.218476	0.152935	0.420673		0.0328906	0.334918	0.959944		0.00890423	0.487853	1.19211
Q9JLN9	Mtor	56717	0.436559	0.514081	0.259065		0.989471	-0.00710919	-0.00454844		0.367757	0.506972	0.316284
Q9ESJ4	Nckipsd	80987	0.708268	-0.0325844	-0.126224		0.49823	0.0712928	0.260457		0.739726	0.0387083	0.116232
A2ASQ1	Agrn		0.941813	0.0917932	0.0272262		0.935992	0.131537	0.0277198		0.867284	0.22333	0.0698907
Q8VCM7	Fgg	99571	0.133145	1.97355	0.74796		0.237177	-1.22901	-0.478654		0.273334	0.744545	0.512882
Q9D5V5	Cul5	75717	0.693911	-0.0988552	-0.128288		0.726843	0.0722939	0.127877		0.885222	-0.0265613	-0.0519692
A2AQ25	Skt	208618	0.340202	0.282493	0.320106		0.572252	0.238173	0.224855		0.294061	0.520666	0.411941
Q3UHD6	Snx27	76742	0.771193	0.0498893	0.095006		0.327298	-0.213729	-0.3489		0.424875	-0.16384	-0.287354
Q07076	Anxa7	11750	0.0234523	0.238745	0.933099		0.0807152	-0.172275	-0.672638		0.341843	0.0664703	0.339563
Q5EBJ4	Ermn	77767	0.0603881	-0.595877	-0.698145		0.7459	-0.0718829	-0.116466		0.0360481	-0.66776	-0.980104
Q9DCX2	Atp5pd	71679	0.527338	0.0406035	0.215846		0.361215	-0.0409047	-0.320742		0.996206	-0.000301239	-0.00168194
P08228	Sod1	20655	0.392853	0.105099	0.283644		0.230063	-0.126663	-0.486623		0.80802	-0.0215646	-0.0903844
Q61792	Lasp1	16796	0.558127	0.0782723	0.232036		0.321683	-0.140888	-0.401135		0.222294	-0.0626153	-0.445953
Q06890	Clu	12759	0.152905	0.332704	0.53791		0.157155	-0.322336	-0.568533		0.937878	0.0103678	0.026731
Q80TR1	Adgrl1	330814	0.588992	0.0486452	0.176519		0.385964	-0.118255	-0.327024		0.609405	-0.06961	-0.188449
Q63844	Mapk3	26417	0.625254	0.0937731	0.162483		0.406196	-0.163334	-0.294727		0.663372	-0.0695608	-0.150072
Q9JLV5	Cul3	26554	0.425815	-0.449568	-0.264862		0.42732	0.354816	0.279501		0.831815	-0.0947515	-0.075003
Q9CR16	Ppid	67738	0.485152	0.0557874	0.238225		0.75617	0.0216501	0.11045		0.390923	0.0774375	0.300475
P04370	Mbp	17196	0.427983	-0.466876	-0.263882		0.946559	-0.0382822	-0.022974		0.381792	-0.505158	-0.309758
Q6PER3	Mapre3	100732	0.180331	-0.120808	-0.455497		0.0639445	0.201756	0.729501		0.396933	0.0809478	0.303128
Q62448	Eif4g2	13690	0.0643008	-0.379595	-0.668321		0.121087	-0.353277	-0.573678		0.0063111	-0.732872	-1.18555
Q9DCS9	Ndufb10	68342	0.927937	-0.00870436	-0.0298387		0.959363	0.0069165	0.0179877		0.988533	-0.00178786	-0.00536074
Q00493	Cpe	12876	0.62762	0.118541	0.173462		0.256341	-0.31759	-0.424669		0.243256	-0.199049	-0.423513
P70296	Pebp1	23980	0.522268	-0.072962	-0.23024		0.582448	0.0643815	0.198475		0.896946	-0.00858048	-0.0449815
Q8BVQ5	Ppme1	72590	0.207652	0.0944178	0.439179		0.49754	0.0314147	0.238525		0.0852383	0.125833	0.703056
P70404	Idh3g	15929	0.94411	0.00506455	0.0238675		0.35311	-0.0938192	-0.37795		0.429899	-0.0887547	-0.283488
P00920	Ca2	12349	0.443763	-0.201525	-0.25279		0.820134	-0.050657	-0.0794009		0.28686	-0.252182	-0.391253
Q8R1B4	Eif3c	56347	0.787807	-0.037735	-0.0890348		0.424305	0.128509	0.279701		0.509905	0.090774	0.237225
P49443	Ppm1a	19042	0.458306	0.116786	0.264663		0.303824	-0.176907	-0.373143		0.594931	-0.0601211	-0.187943
Q9D2V7	Coro7	78885	0.448641	0.119681	0.2496		0.164912	-0.219566	-0.506303		0.507053	-0.0998848	-0.230537
A2AJI0	Map7d1	245877	0.11119	0.148039	0.552941		0.530807	0.113565	0.259051		0.202191	0.261603	0.558197
Q91YQ5	Rpn1	103963	0.303976	0.125083	0.346304		0.594828	-0.0528898	-0.20006		0.397272	0.0721932	0.312428
Q8C078	Camkk2	207565	0.461364	-0.117703	-0.242418		0.166405	-0.214401	-0.510272		0.0473633	-0.332105	-0.78985
P62874	Gnb1	14688	0.569357	0.0441737	0.188296		0.267575	0.0839747	0.396685		0.0658393	0.128148	0.698975
Q8CBE3	Wdr37	207615	0.861242	-0.0213581	-0.0567436		0.786433	-0.0458066	-0.0983842		0.694002	-0.0671647	-0.142025
P20917	Mag	17136	0.451664	-0.669301	-0.249948		0.948291	0.0585828	0.0222285		0.466418	-0.610718	-0.255991
P62983	Rps27a	78294	0.535099	-0.0705455	-0.2038		0.30187	0.123619	0.365395		0.61834	0.0530738	0.17324
Q80Y17	Llgl1	16897	0.235583	-0.695564	-0.400136		0.677982	-0.297784	-0.145561		0.0757478	-0.993348	-0.6775
P23818	Gria1	14799	0.566223	-0.358432	-0.188422		0.633369	0.292765	0.165649		0.910727	-0.0656676	-0.0384459
P60202	Plp1	18823	0.530081	-0.758403	-0.206312		0.845917	0.269825	0.0670379		0.669184	-0.488577	-0.147265
Q8K298	Anln	68743	0.788239	-0.331093	-0.0872575		0.796173	0.338685	0.08926		0.994762	0.00759215	0.00226802
Q9WTT4	Atp6v1g2	66237	0.351394	0.250948	0.384776		0.370662	-0.241668	-0.362781		0.919879	0.00928043	0.0351472
Q9ERD7	Tubb3	22152	0.166982	0.178302	0.52865		0.206779	-0.174256	-0.460654		0.965069	0.00404602	0.0157322
P42208	Septin2	18000	0.263324	-0.219139	-0.382346		0.947764	-0.0129677	-0.0229681		0.289624	-0.232107	-0.375246
Q8BH55	Thnsl1	208967	0.477147	0.179273	0.277713		0.923491	-0.0234654	-0.0349925		0.2269	0.155808	0.461851
Q9CR68	Uqcrfs1	66694	0.0423728	0.0900924	0.783319		0.666167	-0.0325932	-0.163342		0.447106	0.0574992	0.325501
Q80XI3	Eif4g3	230861	0.31556	0.327215	0.335853		0.146058	-0.528612	-0.530614		0.569475	-0.201397	-0.197279
Q8C437	Pex5l	58869	0.480339	-0.205225	-0.241399		0.718135	-0.0684906	-0.126549		0.331494	-0.273716	-0.377235
Q91VR2	Atp5f1c	11949	0.524629	0.0406884	0.208884		0.0592368	-0.122047	-0.742295		0.15566	-0.0813584	-0.523212
Q9CQV8	Ywhab	54401	0.967923	-0.00306554	-0.0131836		0.163738	0.0961747	0.563653		0.0945379	0.0931092	0.666449
Q9QYS2	Grm3	108069	0.668377	-0.0548206	-0.140737		0.499055	0.104469	0.237764		0.720025	0.0496482	0.128257
Q7TMK9	Syncrip	56403	0.416774	0.13163	0.276032		0.586321	-0.098858	-0.188157		0.835169	0.0327718	0.0738819
Q8BW75	Maob	109731	0.452625	0.121871	0.274361		0.546523	-0.110984	-0.209765		0.933959	0.0108877	0.0306454
P24549	Aldh1a1	11668	0.132119	0.586643	0.55254		0.783925	-0.0754741	-0.112059		0.0317865	0.511169	1.00037
Q64433	Hspe1	15528	0.387722	0.106351	0.317369		0.400972	-0.101669	-0.325261		0.938751	0.00468276	0.0263426
Q00623	Apoa1	11806	0.051446	0.710732	0.717083		0.209943	-0.334278	-0.514334		0.147078	0.376455	0.575765
Q8R2R9	Ap3m2	64933	0.173505	0.303783	0.468463		0.0155941	-0.635366	-1.26068		0.0962148	-0.331584	-0.706786
O88685	Psmc3	19182	0.406115	0.11305	0.274597		0.0605083	-0.271665	-0.721473		0.234469	-0.158615	-0.425634
Q9DC69	Ndufa9	66108	0.357685	-0.12766	-0.305813		0.310323	-0.117519	-0.372385		0.0694305	-0.245178	-0.742595
Q60676	Ppp5c	19060	0.987801	0.0016433	0.00549476		0.85077	0.0202742	0.0690766		0.696366	0.0219175	0.135033
Q9ER72	Cars1	27267	0.941826	0.0200626	0.0242166		0.422848	0.334562	0.299838		0.375054	0.354624	0.363073
P14685	Psmd3	22123	0.584898	0.13669	0.196842		0.172711	-0.391705	-0.557914		0.0911521	-0.255015	-0.630994
Q58A65	Spag9	70834	0.30705	0.200651	0.341252		0.11821	0.58723	0.735656		0.0643698	0.787881	0.89576
Q9JIA1	Lgi1	56839	0.42694	-0.133246	-0.261895		0.259467	0.212769	0.40818		0.644881	0.0795232	0.161625
Q8R570	Snap47	67826	0.817884	-0.0167192	-0.075059		0.0557888	-0.324394	-0.898019		0.0472092	-0.341113	-0.899335
Q80UJ7	Rab3gap1	226407	0.647861	0.116532	0.150094		0.464496	0.306209	0.298995		0.351021	0.422741	0.36951
O88487	Dync1i2	13427	0.301347	-0.176726	-0.354		0.712522	0.0785736	0.127683		0.578889	-0.0981528	-0.20314
Q8CDN6	Txnl1	53382	0.64237	-0.0524143	-0.151599		0.739081	-0.0367463	-0.114704		0.394346	-0.0891606	-0.29818
Q8BGT8	Phyhipl	70911	0.389725	0.0857925	0.290313		0.425674	-0.0861401	-0.278147		0.996998	-0.000347573	-0.00131118
Q6NS52	Dgkb	217480	0.314194	0.210941	0.338369		0.586395	0.116317	0.189268		0.144349	0.327258	0.554866
Q8R3V5	Sh3glb2	227700	0.294136	0.123797	0.350571		0.35419	0.143487	0.353528		0.125804	0.267283	0.611084
Q61171	Prdx2	21672	0.168747	0.231723	0.489286		0.401825	-0.120025	-0.324395		0.285388	0.111697	0.3914
Q9JM52	Mink1	50932	0.784902	-0.0543883	-0.0950892		0.710479	-0.0757957	-0.137418		0.271027	-0.130184	-0.391108
P08752	Gnai2	14678	0.694367	-0.195645	-0.128272		0.115672	1.10502	0.692665		0.162245	0.909379	0.578589
Q3ULJ0	Gpd1l	333433	0.932174	-0.0105681	-0.0280749		0.476395	0.0965542	0.247719		0.459706	0.0859861	0.263502
Q8BVI4	Qdpr	110391	0.383457	-0.229163	-0.288595		0.28861	-0.255828	-0.398429		0.0643362	-0.484991	-0.77355
P23506	Pcmt1	18537	0.601274	0.062161	0.170762		0.0952225	-0.256582	-0.630539		0.189436	-0.194421	-0.482906
Q9CR95	Necap1	67602	0.00842054	0.207338	1.11704		0.260218	0.128908	0.503214		0.0275205	0.336246	1.05985
Q9DCL9	Paics	67054	0.399834	0.187894	0.339793		0.295539	-0.243178	-0.433988		0.479414	-0.0552841	-0.2475
Q91ZP9	Necab2	117148	0.380507	0.241281	0.329618		0.310457	-0.282497	-0.409558		0.74665	-0.0412163	-0.111179
Q9JII6	Akr1a1	58810	0.450073	0.128037	0.283946		0.66979	-0.0702907	-0.159869		0.479403	0.0577468	0.247632
P19783	Cox4i1	12857	0.977448	0.00237239	0.00918486		0.214702	-0.093895	-0.483724		0.183459	-0.0915226	-0.51296
Q505F5	Lrrc47	72946	0.356809	-0.225533	-0.335957		0.091317	0.545067	0.808459		0.29863	0.319534	0.378116
Q9WUM5	Suclg1	56451	0.365125	0.0900066	0.319428		0.905852	-0.00773453	-0.0408981		0.41884	0.0822721	0.289815
O88643	Pak1		0.938882	0.00599888	0.0262975		0.859564	-0.0171003	-0.0687735		0.921282	-0.0111015	-0.0344938
P28658	Atxn10	54138	0.189059	0.321718	0.460073		0.00893853	-1.05296	-1.10679		0.0396403	-0.731244	-0.838988
P37804	Tagln	21345	0.272069	0.622552	0.439952		0.981963	-0.0110728	-0.00788519		0.126075	0.611479	0.655314
P14206	Rpsa	16785	0.532998	0.0898842	0.222361		0.408862	-0.125504	-0.300438		0.703489	-0.0356199	-0.13271
Q8BJU0	Sgta	52551	0.178321	0.176866	0.459158		0.273837	-0.12963	-0.391622		0.675759	0.0472359	0.144256
Q9R1T4	Septin6	56526	0.231285	0.136667	0.416937		0.414566	-0.0900531	-0.289509		0.594999	0.0466141	0.184171
P09528	Fth1	14319	0.152235	0.151582	0.506018		0.307277	0.132311	0.371135		0.0473173	0.283894	0.892821
Q8K0S0	Phyhip	105653	0.399761	0.0795475	0.278257		0.717352	0.031421	0.124712		0.242976	0.110968	0.416677
Q9Z2U0	Psma7	26444	0.525635	-0.0756871	-0.208741		0.822819	-0.0245131	-0.0784001		0.309179	-0.1002	-0.362458
Q80XN0	Bdh1	71911	0.00270093	-0.364954	-1.2695		0.931438	-0.00972455	-0.0301317		0.00604527	-0.374679	-1.2076
P63011	Rab3a	19339	0.735995	0.0154523	0.114084		0.747596	-0.0153416	-0.111865		0.997504	0.000110764	0.00108288
O35633	Slc32a1	22348	0.63144	-0.0664203	-0.158069		0.293825	-0.167431	-0.371856		0.102587	-0.233851	-0.611274
P46638	Rab11b	19326	0.435104	-0.0501342	-0.257872		0.117448	0.125136	0.610058		0.331579	0.0750014	0.350489
Q9Z0S1	Bpnt1	23827	0.399827	0.0714438	0.306274		0.91159	0.0098899	0.0384289		0.212729	0.0813337	0.477893
P26040	Ezr	22350	0.958895	0.0100597	0.0175464		0.0603399	0.342059	0.781362		0.106285	0.352119	0.598239
Q8JZQ9	Eif3b	27979	0.189926	0.245764	0.478504		0.869688	0.0352194	0.0567627		0.186295	0.280983	0.548051
P12658	Calb1	12307	0.170906	-0.198361	-0.467669		0.393118	0.116594	0.300139		0.489472	-0.0817676	-0.240257
Q6PHS9	Cacna2d2	56808	0.461138	-0.0804497	-0.249315		0.117519	-0.130575	-0.583716		0.0743826	-0.211025	-0.731158
Q9EP69	Sacm1l	83493	0.347242	-0.0882199	-0.312133		0.97432	-0.00363544	-0.011248		0.402409	-0.0918554	-0.302015
Q921M7	Cyrib	223601	0.578474	0.0583307	0.220434		0.061184	-0.18076	-0.937246		0.356079	-0.122429	-0.327352
Q3TDD9	Ppp1r21	73825	0.988782	-0.0036365	-0.00488886		0.406941	-0.323957	-0.343831		0.459265	-0.327593	-0.264746
P32037	Slc2a3	20527	0.655619	0.0762169	0.16152		0.444603	-0.141066	-0.278451		0.544691	-0.064849	-0.214977
Q9QY76	Vapb		0.809813	0.0416237	0.0821248		0.316057	-0.208012	-0.355398		0.295621	-0.166388	-0.384157
O35286	Dhx15	13204	0.680695	0.0848941	0.136174		0.718801	-0.0839231	-0.123991		0.996281	0.00097104	0.00163805
Q9DCD0	Pgd	110208	0.659756	-0.0568754	-0.146493		0.807511	0.0658402	0.101547		0.973821	0.00896476	0.0126913
Q9R1V6	Adam22	11496	0.592943	-0.0683774	-0.180548		0.304651	0.0903546	0.363392		0.851868	0.0219772	0.0667677
Q9JHK4	Rabggta	56187	0.309824	0.140507	0.339687		0.33577	0.147394	0.345831		0.0822162	0.287901	0.689857
Q8BIZ1	Anks1b	77531	0.707678	-0.0677073	-0.152085		0.583771	0.0451995	0.213384		0.904044	-0.0225078	-0.044154
O35685	Nudc	18221	0.0536117	-0.198399	-0.749207		0.113681	0.160357	0.604185		0.531952	-0.0380419	-0.217962
P24529	Th	21823	0.156912	0.316718	0.507807		0.405074	-0.121847	-0.291935		0.386745	0.194872	0.310347
Q62059	Vcan		0.126639	0.369739	0.580005		0.137389	-0.364464	-0.56927		0.974216	0.00527588	0.0111761
Q6PB44	Ptpn23	104831	0.711344	-0.114677	-0.140641		0.61153	-0.203033	-0.177087		0.218099	-0.31771	-0.516633
Q5XJY5	Arcn1	213827	0.536907	-0.188542	-0.20292		0.760161	-0.0980884	-0.105243		0.310754	-0.286631	-0.358015
P16460	Ass1	11898	0.300871	0.245522	0.364631		0.919342	-0.0211665	-0.0360979		0.1626	0.224355	0.507142
B1AWN6	Scn2a	110876	0.953933	-0.00643729	-0.0187747		0.853934	-0.0242618	-0.063935		0.807119	-0.0306991	-0.0859537
Q9JIF7	Copb1	70349	0.541535	0.141981	0.204096		0.685166	0.111127	0.152793		0.427875	0.253108	0.285766
P61161	Actr2	66713	0.215121	0.0990042	0.447093		0.182961	-0.0899713	-0.505776		0.917576	0.0090329	0.0355652
Q3UGY8	Arfgef3	215821	0.381762	0.13353	0.291409		0.739667	0.0641275	0.123695		0.363404	0.197657	0.335737
P14231	Atp1b2	11932	0.748182	-0.0366823	-0.105529		0.400351	0.0671653	0.305967		0.753455	0.0304829	0.11599
Q99LX0	Park7	57320	0.425631	0.214533	0.316244		0.19589	-0.384985	-0.583881		0.0747837	-0.170453	-0.685503
Q62465	Vat1	26949	0.254844	-0.244812	-0.385421		0.0962407	-0.379555	-0.619712		0.0188566	-0.624367	-0.976807
P50247	Ahcy	11615	0.631473	0.0671762	0.165073		0.188907	-0.154424	-0.487818		0.582159	-0.0872477	-0.192021
P30416	Fkbp4	14228	0.513187	0.0790625	0.221279		0.0210503	-0.351215	-1.19451		0.00959266	-0.272152	-1.28706
Q9R0Y5	Ak1	11636	0.218863	0.147255	0.41719		0.343501	0.138302	0.347084		0.0777836	0.285557	0.732121
P01942	Hba		0.0046997	1.21253	1.61146		0.0255763	-0.693273	-1.12126		0.00358897	0.519261	1.30322
P35235	Ptpn11	19247	0.189381	0.162106	0.445344		0.171142	-0.301188	-0.561242		0.523556	-0.139083	-0.243417
Q9JLJ2	Aldh9a1	56752	0.766286	-0.0409941	-0.0966017		0.389853	-0.144164	-0.305366		0.265651	-0.185159	-0.402836
Q8BMJ2	Lars1	107045	0.629787	0.278065	0.157484		0.428535	-0.493767	-0.278144		0.761851	-0.215701	-0.104275
Q9CWK8	Snx2	67804	0.396838	0.126263	0.334206		0.978996	-0.00399188	-0.00927459		0.196406	0.122271	0.528307
P36916	Gnl1	14670	0.265019	-0.145022	-0.394071		0.956882	0.00439819	0.018577		0.261905	-0.140624	-0.428692
Q60780	Gas7		0.87509	-0.119599	-0.053237		0.0776028	1.62385	0.881004		0.0922605	1.50425	0.710489
P53810	Pitpna	18738	0.881367	0.0137716	0.0493956		0.136987	-0.158087	-0.548392		0.101145	-0.144316	-0.613544
Q8C052	Map1s	270058	0.526522	0.120198	0.223747		0.147443	-0.391838	-0.528767		0.221016	-0.27164	-0.491399
P12367	Prkar2a		0.273589	0.239108	0.415014		0.0493043	-0.534925	-0.851803		0.0430981	-0.295817	-0.791617
Q8CHU3	Epn2	13855	0.624792	-0.149034	-0.164724		0.931891	0.0209632	0.0294375		0.677455	-0.128071	-0.145045
Q8K010	Oplah	75475	0.886957	-0.0767632	-0.047666		0.697693	-0.15371	-0.133867		0.67416	-0.230473	-0.151242
Q5SVL6	Rap1gap2	380711	0.75212	-0.078127	-0.104636		0.050938	0.567698	0.84642		0.0937657	0.489571	0.641822
Q9DCT2	Ndufs3	68349	0.576773	-0.0555548	-0.18617		0.304808	0.0968018	0.372043		0.69689	0.041247	0.134082
Q3UVX5	Grm5	108071	0.614456	0.0522625	0.164617		0.216529	0.233211	0.510993		0.146618	0.285473	0.632803
Q9WV80	Snx1	56440	0.236925	0.181928	0.404151		0.521902	-0.154488	-0.237352		0.909056	0.0274397	0.0439504
Q8BHZ0	Cyria	76820	0.231764	0.184174	0.475306		0.280884	-0.158883	-0.466823		0.898469	0.0252918	0.0437729
Q61035	Hars1	15115	0.0965252	-0.245091	-0.580881		0.230689	0.227694	0.457222		0.917908	-0.0173978	-0.0367132
Q99NB9	Sf3b1		0.503493	0.190843	0.219691		0.185235	-0.427734	-0.478302		0.459219	-0.236891	-0.258323
Q99JI4	Psmd6	66413	0.270753	-0.206886	-0.368661		0.620883	0.104842	0.173056		0.603829	-0.102044	-0.181884
P28271	Aco1	11428	0.150386	-0.363729	-0.609322		0.224124	0.304577	0.5146		0.413561	-0.0591523	-0.285984
A2A690	Tanc2	77097	0.328364	1.1056	0.446386		0.481321	-0.682504	-0.309039		0.0614225	0.423091	0.744845
Q61207	Psap	19156	0.981317	0.00191263	0.00807615		0.787796	-0.0294036	-0.0930446		0.760922	-0.027491	-0.1163
Q9EPW0	Inpp4a	269180	0.318255	-0.172168	-0.347858		0.146141	0.275546	0.531449		0.438541	0.103379	0.278839
P26645	Marcks	17118	0.147243	-0.263673	-0.526561		0.129639	0.272897	0.587564		0.928423	0.00922407	0.0307926
P18242	Ctsd	13033	0.0166756	0.454156	0.937085		0.0119203	-0.473497	-1.13184		0.888332	-0.0193406	-0.0484051
Q60931	Vdac3	22335	0.488476	-0.0781351	-0.248888		0.146132	0.24305	0.545998		0.237384	0.164915	0.515799
Q9ERS2	Ndufa13	67184	0.467956	0.0856737	0.255748		0.399939	-0.0941022	-0.348406		0.88481	-0.00842845	-0.0525135
P28661	Septin4	18952	0.69754	-0.263065	-0.126831		0.839134	0.143001	0.0702456		0.860395	-0.120063	-0.0604274
P97390	Vps45	22365	0.0309065	0.35248	0.821728		0.0414156	-0.713569	-0.919804		0.278824	-0.361088	-0.459486
Q8BUK6	Hook3	320191	0.730141	-0.0638991	-0.112424		0.504628	-0.186168	-0.248358		0.378326	-0.250067	-0.325349
Q6A065	Cep170	545389	0.955241	-0.0242706	-0.0193901		0.249905	-0.425341	-0.418446		0.400946	-0.449611	-0.300453
P61089	Ube2n	93765	0.784181	-0.0151705	-0.0890066		0.109422	0.0974507	0.595102		0.157172	0.0822802	0.518859
Q99MN9	Pccb	66904	0.876232	-0.0180378	-0.0543986		0.151743	-0.260339	-0.641588		0.164779	-0.278377	-0.519258
Q925I1	Atad3	108888	0.369879	-0.211836	-0.30585		0.761021	0.0534598	0.104532		0.475854	-0.158376	-0.255899
Q8QZS1	Hibch	227095	0.229298	-0.157013	-0.406852		0.741278	0.0342793	0.138126		0.181098	-0.122734	-0.599961
Q9CPW0	Cntnap2	66797	0.799532	-0.0621798	-0.0833452		0.997029	0.000907674	0.00128601		0.763274	-0.0612721	-0.103511
Q9DC07	Nebl	74103	0.810197	-0.0209415	-0.0794855		0.215634	0.328336	0.606586		0.241755	0.307394	0.530325
P68040	Rack1	14694	0.0792292	0.20336	0.619431		0.112624	-0.203866	-0.592444		0.996696	-0.000506536	-0.00144122
P08003	Pdia4	12304	0.302532	-0.1992	-0.348945		0.317355	-0.294243	-0.359797		0.0740209	-0.493443	-0.737727
Q64010	Crk	12928	0.136839	0.187704	0.52436		0.889506	-0.0153965	-0.0481049		0.0972985	0.172308	0.617977
Q9WUA2	Farsb	23874	0.110869	0.20229	0.555281		0.444924	0.0789853	0.267146		0.0351011	0.281275	0.826032
Q9D819	Ppa1	67895	0.983899	0.00235883	0.00658066		0.714724	-0.0376615	-0.125778		0.760116	-0.0353026	-0.105323
Q9Z1Q9	Vars1	22321	0.848782	-0.0202845	-0.0669645		0.780597	0.0377066	0.0958517		0.86914	0.017422	0.0629191
P22892	Ap1g1	11765	0.854248	0.0591615	0.0648613		0.955542	0.0177122	0.020069		0.682914	0.0768737	0.14158
P58404	Strn4	97387	0.885361	0.0405218	0.0522996		0.135177	0.53521	0.722973		0.147251	0.575732	0.550446
Q64737	Gart	14450	0.334037	-0.256622	-0.322961		0.643238	-0.166942	-0.161614		0.19184	-0.423564	-0.490775
Q9Z0H4	Celf2	14007	0.130094	0.347441	0.540923		0.0445202	-0.613139	-0.778709		0.320414	-0.265698	-0.366066
Q8CBW3	Abi1	11308	0.605225	-0.0322129	-0.17766		0.323234	-0.233807	-0.436214		0.258678	-0.26602	-0.563786
Q99LI8	Hgs	15239	0.401602	0.0809315	0.280598		0.955311	0.00435684	0.0192325		0.375794	0.0852884	0.312378
P63094	Gnas	14683	0.498384	-0.123174	-0.222307		0.83636	0.0481142	0.0739227		0.741966	-0.07506	-0.117033
B9EJ86	Osbpl8	237542	0.229204	0.319114	0.405964		0.181499	0.239248	0.491045		0.0226354	0.558362	0.959481
Q791V5	Mtch2	56428	0.468065	-0.0787008	-0.241269		0.754909	-0.026907	-0.107543		0.309955	-0.105608	-0.36777
A2AWA9	Rabgap1	227800	0.105336	0.30481	0.563281		0.0625228	-0.407839	-0.716901		0.634082	-0.10303	-0.165914
Q99JF8	Psip1	101739	0.720677	0.112761	0.123923		0.363108	-0.370472	-0.364521		0.599211	-0.257711	-0.183519
Q2NL51	Gsk3a	606496	0.923784	-0.0052388	-0.031439		0.462212	0.0529586	0.279505		0.533485	0.0477198	0.22336
Q9Z1Z2	Strap	20901	0.784835	0.0174793	0.0943128		0.127288	-0.27815	-0.663112		0.143699	-0.26067	-0.734931
Q9D172	Gatd3	28295	0.731678	-0.0387079	-0.111983		0.152045	-0.207826	-0.524768		0.076666	-0.246534	-0.685109
Q3TEA8	Hp1bp3	15441	0.751511	-0.0540176	-0.106835		0.214562	0.224971	0.447075		0.216607	0.170953	0.454782
Q99LD4	Gps1		0.723386	0.0381302	0.115143		0.55078	0.0507381	0.212755		0.323779	0.0888683	0.360828
Q6P5F9	Xpo1	103573	0.345537	-0.213575	-0.344709		0.83999	0.0661113	0.0701674		0.565882	-0.147464	-0.232381
Q64105	Spr		0.174091	0.167393	0.506845		0.150651	-0.175376	-0.584227		0.904166	-0.00798311	-0.0413681
P26041	Msn	17698	0.974369	-0.00968972	-0.0123641		0.848991	0.0756129	0.0654358		0.824046	0.0659232	0.0946547
Q9WTP7	Ak3	56248	0.903085	0.0119859	0.0406457		0.692323	-0.0370134	-0.143635		0.706844	-0.0250275	-0.130182
Q9D8W5	Psmd12	66997	0.55363	-0.134917	-0.196379		0.204784	-0.48878	-0.467852		0.0847878	-0.623696	-0.711143
P56959	Fus	233908	0.421671	0.115213	0.266996		0.371697	-0.123399	-0.316444		0.946759	-0.0081857	-0.0228903
Q5DQR4	Stxbp5l	207227	0.326086	0.143784	0.329137		0.504708	-0.221325	-0.268377		0.817277	-0.0775416	-0.0948518
Q8BHL3	Tbc1d10b	68449	0.187178	0.194434	0.456435		0.109891	-0.243077	-0.611884		0.776497	-0.048643	-0.0975892
P35802	Gpm6a	234267	0.527917	-0.0881877	-0.249432		0.11655	0.234503	0.651412		0.025227	0.146315	0.975251
Q9CRB9	Chchd3	66075	0.0934803	0.481036	0.72928		0.302426	-0.264527	-0.386799		0.166431	0.216509	0.544466
P60122	Ruvbl1	56505	0.422777	-0.107265	-0.273344		0.624884	0.0707644	0.169073		0.741386	-0.0365001	-0.115648
P99029	Prdx5	54683	0.549146	0.0429849	0.2004		0.342886	0.0821658	0.365402		0.205112	0.125151	0.468063
Q80U23	Snph	241727	0.671893	0.0534228	0.138197		0.777485	0.0299053	0.0995317		0.412595	0.0833281	0.291151
Q61481	Pde1a	18573	0.943577	-0.0165994	-0.0276164		0.115285	0.380679	0.795912		0.208287	0.36408	0.452742
Q3TDK6	Rogdi	66049	0.583107	0.16258	0.22901		0.748652	-0.091007	-0.142432		0.184803	0.0715731	0.511254
P63037	Dnaja1	15502	0.109135	-0.192358	-0.560862		0.204003	-0.13874	-0.456927		0.0138451	-0.331098	-1.0388
A2ARS0	Ankrd63	383787	0.0952154	0.275311	0.588204		0.115588	-0.28378	-0.604981		0.965675	-0.00846867	-0.0148598
P27612	Plaa	18786	0.0874606	-0.532169	-0.612335		0.0873302	0.543585	0.642558		0.955532	0.0114166	0.0191942
Q8VDJ3	Hdlbp	110611	0.821385	0.0277566	0.0752259		0.271249	-0.20467	-0.400623		0.296685	-0.176914	-0.409058
Q9CZ42	Naxd	69225	0.42345	0.0740218	0.304437		0.0607832	-0.246605	-0.714315		0.0898353	-0.172583	-0.784865
Q3UH68	Limch1	77569	0.604068	-0.310405	-0.171881		0.810205	-0.164313	-0.0834478		0.355896	-0.474719	-0.324422
Q05816	Fabp5	16592	0.000272903	-0.172636	-1.80404		0.21964	0.222277	0.642848		0.749532	0.0496409	0.146854
Q9JKK7	Tmod2	50876	0.332468	0.250329	0.329018		0.110684	-0.450878	-0.606237		0.383324	-0.200549	-0.305493
Q8R016	Blmh	104184	0.179241	0.171586	0.459056		0.0559653	-0.413117	-0.790319		0.235815	-0.241531	-0.463074
Q8K406	Lgi3	213469	0.320887	-0.241681	-0.330282		0.654446	0.089573	0.161064		0.42148	-0.152108	-0.294614
P30999	Ctnnd1	12388	0.201254	-0.21811	-0.459456		0.897928	-0.0324283	-0.0449178		0.251329	-0.250538	-0.472728
Q811P8	Arhgap32	330914	0.624276	0.0765585	0.165278		0.904786	-0.0189498	-0.0413404		0.645888	0.0576087	0.159987
P35438	Grin1	14810	0.412594	-0.1985	-0.293711		0.0906813	0.27613	0.644671		0.727765	0.0776297	0.123581
Q60675	Lama2	16773	0.682927	0.276554	0.156166		0.949074	0.0596407	0.0223501		0.69577	0.336195	0.172427
P16332	Mmut	17850	0.732373	-0.0782284	-0.116586		0.668774	-0.214581	-0.182792		0.571652	-0.292809	-0.217207
Q501J6	Ddx17	67040	0.389182	-0.115125	-0.312051		0.206346	0.308605	0.603416		0.414155	0.19348	0.311387
O55017	Cacna1b	12287	0.355136	-0.393844	-0.31423		0.26546	0.353957	0.396295		0.909476	-0.0398871	-0.040132
P70663	Sparcl1	13602	0.383564	0.179961	0.28834		0.0959134	-0.343581	-0.621162		0.442952	-0.16362	-0.268521
Q61081	Cdc37	12539	0.58112	0.108078	0.180369		0.235219	-0.378203	-0.459593		0.404906	-0.270125	-0.310398
Q99MN1	Kars1	85305	0.342959	0.184891	0.33283		0.360223	-0.316276	-0.341653		0.68952	-0.131385	-0.162797
O55125	Nipsnap1	18082	0.497055	0.235209	0.22446		0.416422	-0.247584	-0.30103		0.963717	-0.0123751	-0.0160109
Q8BP92	Rcn2	26611	0.266739	-0.216229	-0.386434		0.308784	-0.20017	-0.369778		0.0833902	-0.416399	-0.650026
Q8CGK7	Gnal	14680	0.465831	0.16765	0.256792		0.649227	-0.0977483	-0.169359		0.598465	0.0699021	0.182301
Q99LR1	Abhd12	76192	0.512173	0.122255	0.228293		0.486437	-0.170519	-0.243184		0.816325	-0.0482647	-0.0875533
Q61290	Cacna1e		0.688495	-0.136627	-0.135605		0.835317	-0.0767598	-0.0727284		0.412482	-0.213387	-0.287502
P62806	H4c1	100041230	0.694196	-0.0920962	-0.163437		0.526351	0.18033	0.220027		0.62907	0.0882336	0.218946
Q8BH95	Echs1	93747	0.465719	-0.10054	-0.245911		0.555147	0.0501711	0.219409		0.668691	-0.0503686	-0.167573
Q8R464	Cadm4	260299	0.149409	-0.336892	-0.514735		0.728716	0.0696623	0.120924		0.256563	-0.26723	-0.405949
Q5SRX1	Tom1l2	216810	0.824	-0.0619635	-0.0756178		0.923561	-0.0325766	-0.0328942		0.722686	-0.0945401	-0.12894
Q5SSM3	Arhgap44	216831	0.104268	0.436178	0.574012		0.770171	-0.0829031	-0.102149		0.266143	0.353275	0.422041
Q80WJ7	Mtdh	67154	0.447719	-0.10052	-0.253096		0.531965	0.0735619	0.217813		0.836571	-0.0269579	-0.0708883
O35551	Rabep1	54189	0.713163	0.144201	0.12097		0.368363	-0.415926	-0.327		0.608355	-0.271726	-0.177846
Q9JMA1	Usp14	59025	0.746971	0.0511028	0.105054		0.340094	-0.176354	-0.337742		0.481842	-0.125252	-0.247802
Q80X50	Ubap2l	74383	0.550201	0.133023	0.22856		0.721707	-0.0982009	-0.122515		0.866355	0.0348219	0.0683738
P62737	Acta2	11475	0.575231	-0.162544	-0.189702		0.601269	-0.173148	-0.183185		0.171612	-0.335692	-0.498328
Q9Z2I8	Suclg2	20917	0.432612	-0.164717	-0.269697		0.505563	0.117035	0.236219		0.82331	-0.0476822	-0.0769406
Q8R550	Sh3kbp1	58194	0.343062	0.293827	0.38243		0.0220954	-0.414354	-1.03957		0.737826	-0.120527	-0.123132
P27601	Gna13	14674	0.649118	-0.0809859	-0.14927		0.759957	-0.0436572	-0.106		0.44764	-0.124643	-0.273029
Q9DBP5	Cmpk1	66588	0.796115	0.0367193	0.102433		0.151677	-0.248123	-0.579679		0.0146313	-0.211404	-1.1797
P47809	Map2k4	26398	0.476441	-0.097361	-0.313449		0.23143	0.174148	0.469557		0.177677	0.0767871	0.638707
O35295	Purb	19291	0.358328	0.191697	0.353812		0.617832	-0.10548	-0.178225		0.496479	0.0862166	0.251631
Q8VEH5	Epm2aip1	77781	0.454258	0.162936	0.260965		0.808161	0.0552352	0.0834079		0.258281	0.218172	0.426705
Q9EPK7	Xpo7	65246	0.573028	-0.134325	-0.212413		0.462882	0.186469	0.264141		0.698307	0.0521448	0.142501
Q7TNM2	Trim46	360213	0.110203	0.437234	0.554345		0.278278	-0.421092	-0.414962		0.970009	0.0161419	0.0137734
Q63810	Ppp3r1	19058	0.846724	-0.0529286	-0.0818716		0.406768	0.226037	0.332172		0.0593081	0.173108	0.878106
Q9Z2D6	Mecp2	17257	0.510552	0.114298	0.2271		0.19743	0.20783	0.486067		0.0121483	0.322128	1.04489
Q99PL6	Ubxn6	66530	0.906731	-0.0369471	-0.039935		0.874711	0.0568046	0.059894		0.962094	0.0198574	0.0164724
Q9D6J6	Ndufv2	72900	0.766897	-0.0281409	-0.0966783		0.132156	-0.1895	-0.577803		0.100187	-0.217641	-0.624257
P45376	Akr1b1	11677	0.535002	0.0200861	0.203504		0.199513	0.0643628	0.501017		0.104756	0.0844489	0.67827
P47754	Capza2	12343	0.727488	0.045822	0.122441		0.496682	-0.0862145	-0.287405		0.508476	-0.0403925	-0.25096
Q02357	Ank1	11733	0.990762	-0.0165701	-0.00388383		0.228553	1.23985	0.468344		0.296516	1.22328	0.371798
Q9D154	Serpinb1a	66222	0.216921	-0.566465	-0.417697		0.803954	-0.128431	-0.0852467		0.144377	-0.694896	-0.533353
Q60770	Stxbp3	20912	0.632179	-0.449051	-0.156124		0.378766	0.741023	0.308889		0.683757	0.291971	0.140385
O55029	Copb2	50797	0.412525	-0.169847	-0.270569		0.0545588	0.372769	0.736279		0.250509	0.202922	0.409845
P21279	Gnaq	14682	0.285414	-0.0945797	-0.406303		0.701773	-0.0213954	-0.13779		0.225869	-0.115975	-0.448738
Q8CAY6	Acat2	110460	0.78626	0.0299506	0.100584		0.299104	0.315444	0.532294		0.275117	0.345394	0.470522
O35381	Anp32a	11737	0.220608	0.109187	0.414636		0.581295	0.0525158	0.192923		0.111695	0.161703	0.610237
Q7TMF3	Ndufa12	66414	0.723874	0.0231261	0.115737		0.401186	-0.0444569	-0.295013		0.726703	-0.0213308	-0.122674
Q99MR8	Mccc1	72039	0.40583	0.205215	0.278691		0.442378	0.289648	0.29399		0.225109	0.494862	0.51911
Q9QYB1	Clic4	29876	0.367495	-0.705715	-0.2986		0.681664	0.337866	0.141495		0.558476	-0.367849	-0.202619
Q3THK7	Gmps	229363	0.517	0.155998	0.221384		0.654126	-0.0703947	-0.154445		0.720047	0.0856037	0.127954
Q91V61	Sfxn3	94280	0.689686	0.0510298	0.130966		0.666632	0.0611021	0.149276		0.405453	0.112132	0.299457
Q9WUM3	Coro1b	23789	0.952582	-0.00726028	-0.0196669		0.509797	-0.10394	-0.230447		0.426871	-0.1112	-0.293013
Q9Z2W0	Dnpep	13437	0.0948904	0.323413	0.753352		0.0909852	-0.340083	-0.683555		0.860323	-0.0166705	-0.0661481
Q9ESN9	Mapk8ip3	30957	0.070013	-0.3221	-0.643409		0.0231305	0.43039	0.930947		0.480212	0.10829	0.246353
Q3V3V9	Carmil2		0.935007	0.0259673	0.0277572		0.0820992	1.34233	0.984054		0.0791344	1.3683	0.888282
P62192	Psmc1	19179	0.783869	0.0391933	0.0923047		0.379594	0.114006	0.333805		0.0993205	0.153199	0.623899
Q3UHX2	Pdap1	231887	0.916397	0.0230468	0.0375879		0.482072	-0.159044	-0.286902		0.190813	-0.135997	-0.48775
P17563	Selenbp1	20341	0.695444	0.11289	0.133251		0.0922859	-0.519295	-0.658079		0.29864	-0.406405	-0.368669
Q8K400	Stxbp5	78808	0.850347	-0.0247821	-0.0614047		0.629195	-0.122008	-0.184766		0.553119	-0.146791	-0.234651
Q8BWS5	Gprin3	243385	0.311283	-0.208898	-0.338348		0.11424	0.874007	0.777054		0.178564	0.665109	0.650624
Q9Z1J3	Nfs1	18041	0.329569	-1.17711	-0.456337		0.28909	-0.265239	-0.410103		0.276543	-1.44235	-0.498959
Q3URD3	Slmap	83997	0.94005	-0.0212456	-0.0244151		0.0823937	0.870417	0.819346		0.0870646	0.849171	0.784137
P54775	Psmc4	23996	0.177497	-0.119632	-0.481936		0.527552	-0.069991	-0.219675		0.061818	-0.189623	-0.788685
Q9DCW4	Etfb	110826	0.911988	-0.0192288	-0.0360982		0.3475	0.173271	0.342128		0.43246	0.154042	0.276393
Q3UYC0	Ppm1h	319468	0.771649	-0.0536766	-0.106551		0.718713	0.0689789	0.130377		0.877123	0.0153023	0.0544443
Q62318	Trim28	21849	0.551074	-0.22726	-0.195438		0.601148	-0.233892	-0.180581		0.251622	-0.461152	-0.409334
Q922R8	Pdia6	71853	0.362421	-0.0849629	-0.322746		0.633366	-0.0252604	-0.16555		0.235092	-0.110223	-0.469669
Q61937	Npm1	18148	0.169392	-0.138054	-0.482821		0.0892508	-0.241487	-0.707103		0.0187876	-0.37954	-0.982627
Q99MR6	Srrt	83701	0.590682	-0.14566	-0.177681		0.729276	0.0895253	0.121222		0.784025	-0.0561346	-0.0942502
Q69Z98	Brsk2	75770	0.353833	-0.228565	-0.334186		0.350865	0.346229	0.34043		0.689299	0.117664	0.163593
Q5SV85	Synrg	217030	0.765201	-0.0774538	-0.100337		0.360453	0.2481	0.321927		0.412379	0.170646	0.293295
Q5U458	Dnajc11	230935	0.160359	0.13944	0.487046		0.199907	-0.105287	-0.4618		0.724901	0.0341535	0.121718
Q9CQJ8	Ndufb9	66218	0.38035	0.199916	0.354236		0.300844	-0.247742	-0.409193		0.619139	-0.0478252	-0.177796
Q8R5M8	Cadm1	54725	0.152256	0.163215	0.495323		0.196928	0.135433	0.477378		0.0263469	0.298648	0.889708
Q99KP6	Prpf19	28000	0.212646	0.147509	0.421709		0.0833277	-0.257618	-0.661143		0.431993	-0.110109	-0.280497
O88543	Cops3	26572	0.180867	-0.122305	-0.501735		0.40258	-0.223998	-0.344906		0.192594	-0.346303	-0.661695
Q640R3	Hepacam	72927	0.380962	-0.297254	-0.292274		0.887875	-0.0439747	-0.0483493		0.305927	-0.341229	-0.365512
Q9CPU0	Glo1	109801	0.74159	0.0223888	0.107267		0.274823	-0.0831127	-0.392799		0.431008	-0.0607239	-0.276875
Q91Z67	Srgap2	14270	0.553923	-0.213755	-0.194137		0.864913	0.079458	0.0610925		0.765612	-0.134297	-0.105444
Q9D710	Tmx2	66958	0.654903	-0.165083	-0.150816		0.00852525	0.663112	1.12342		0.103562	0.498029	0.647745
Q8C878	Uba3	22200	0.393468	-0.182669	-0.325806		0.62356	-0.226611	-0.181088		0.320005	-0.40928	-0.473376
E9PUL5	Prrt2	69017	0.10558	-0.11892	-0.597091		0.0178208	0.228427	0.972117		0.126617	0.109507	0.620637
Q9R0P5	Dstn	56431	0.834198	-0.0156418	-0.0689878		0.0957915	0.224693	0.762209		0.120602	0.209051	0.639577
Q6P4T2	Snrnp200	320632	0.527483	0.367663	0.20773		0.120552	0.947241	0.626201		0.0622529	1.3149	0.822259
O08795	Prkcsh	19089	0.65257	0.0847358	0.147727		0.300489	0.178053	0.368106		0.107868	0.262789	0.595297
Q9QXV0	Pcsk1n	30052	0.340525	-0.242105	-0.324877		0.376856	-0.189613	-0.310003		0.116604	-0.431718	-0.602147
Q08331	Calb2	12308	0.105846	-0.444226	-0.568401		0.733571	-0.0849052	-0.117183		0.0563337	-0.529131	-0.747398
Q9D415	Dlgap1	224997	0.886546	-0.0288911	-0.0480938		0.233643	0.469514	0.550818		0.268121	0.440623	0.451489
P47962	Rpl5	100503670	0.732827	-0.0709539	-0.112491		0.548134	0.110249	0.221524		0.777615	0.0392947	0.0992877
Q8C0M9	Asrgl1	66514	0.833518	-0.021382	-0.0691302		0.0790899	0.345795	0.835791		0.0954951	0.324413	0.718483
P39447	Tjp1	21872	0.909355	-0.129654	-0.0386764		0.763496	-0.395642	-0.109544		0.520219	-0.525296	-0.223417
Q925N0	Sfxn5	94282	0.0400918	-0.189894	-0.761283		0.16072	0.113729	0.515152		0.366647	-0.076165	-0.317026
P31938	Map2k1	26395	0.726793	-0.0682045	-0.137752		0.571742	0.109658	0.231186		0.459119	0.0414539	0.257938
Q6NS60	Fbxo41	330369	0.91429	0.0268792	0.0362766		0.276771	0.173178	0.386176		0.390695	0.200057	0.315826
E9Q6P5	Ttc7b	104718	0.805235	-0.0554458	-0.0805158		0.391619	0.229096	0.305665		0.47867	0.17365	0.257395
P46097	Syt2	20980	0.276859	-0.237979	-0.372973		0.730415	0.0864899	0.118512		0.446404	-0.151489	-0.273031
Q9JKY5	Hip1r	29816	0.0328109	0.318138	0.784085		0.09842	-0.290225	-0.636858		0.872826	0.0279126	0.0567237
P62242	Rps8	20116	0.257618	-0.167086	-0.403824		0.166297	0.264337	0.507566		0.504251	0.0972514	0.256929
Q80TS3	Adgrl3	319387	0.298905	-0.349204	-0.358387		0.420927	0.355602	0.285873		0.984944	0.00639861	0.00700427
Q91VM9	Ppa2	74776	0.758026	0.0651426	0.102321		0.946764	0.0141282	0.022999		0.652448	0.0792707	0.156268
Q99JB2	Stoml2	66592	0.419878	-0.145754	-0.266813		0.769658	0.0705909	0.103909		0.733941	-0.0751627	-0.123152
A2CG49	Kalrn	545156	0.305562	-0.425779	-0.3634		0.568762	-0.178565	-0.197158		0.176169	-0.604344	-0.521946
Q8BK64	Ahsa1	217737	0.242826	-0.257322	-0.441888		0.495508	0.147647	0.264186		0.259554	-0.109675	-0.401727
P60843	Eif4a1	13681	0.076151	-0.116743	-0.629361		0.704772	-0.0358124	-0.137573		0.117107	-0.152556	-0.650141
E9PV24	Fga	14161	0.0897512	2.14127	0.899023		0.198971	-1.22254	-0.500096		0.275701	0.918729	0.566691
Q923T9	Camk2g	12325	0.119836	-0.161078	-0.537857		0.0217774	0.226401	0.938986		0.410538	0.0653228	0.289883
Q6ZWX6	Eif2s1	13665	0.254978	0.107243	0.399037		0.241213	-0.114341	-0.424495		0.921904	-0.00709872	-0.0338622
P35803	Gpm6b	14758	0.147293	-0.0899307	-0.550182		0.0331211	0.148243	0.869349		0.150139	0.0583123	0.543679
Q9QUM9	Psma6	26443	0.89034	0.0157051	0.0448117		0.82286	0.0252531	0.0774359		0.732486	0.0409583	0.117767
Q9Z1Q2	Abhd16a	193742	0.595524	0.114609	0.173953		0.230605	-0.331694	-0.433366		0.415291	-0.217085	-0.291798
P70372	Elavl1	15568	0.240658	-0.610997	-0.398021		0.135314	0.669124	0.661101		0.827284	0.0581267	0.0840282
Q68FL6	Mars1	216443	0.793715	-0.0530815	-0.102724		0.647571	0.111244	0.158025		0.712385	0.0581628	0.154438
Q8R001	Mapre2	212307	0.0141539	-0.154231	-0.99529		0.815199	-0.0231722	-0.0953175		0.11058	-0.177403	-0.670658
P48318	Gad1	14415	0.681744	-0.0551452	-0.13384		0.682973	-0.0547223	-0.140941		0.378171	-0.109868	-0.308963
Q9D855	Uqcrb		0.195364	0.319586	0.502698		0.342989	-0.218203	-0.368496		0.406581	0.101383	0.29053
P12023	App	11820	0.234393	-0.0824389	-0.427828		0.512468	-0.0742592	-0.237322		0.150946	-0.156698	-0.645948
Q9CRB6	Tppp3	67971	0.679677	-0.0794436	-0.134736		0.73475	0.0824353	0.119642		0.989521	0.00299169	0.00469033
Q9WV55	Vapa	30960	0.761858	0.0323956	0.0991178		0.0570304	-0.344573	-0.815726		0.089021	-0.312177	-0.67118
Q8CC88	Vwa8	219189	0.546973	-0.0413706	-0.202959		0.0975292	0.129644	0.616971		0.153256	0.0882731	0.535615
Q9R069	Bcam	57278	0.630752	0.67715	0.201118		0.807258	0.369416	0.0851415		0.502597	1.04657	0.326432
Q9D0L8	Rnmt	67897	0.54751	-0.113667	-0.197032		0.383059	0.146916	0.305907		0.840997	0.0332497	0.0690329
Q9QYI3	Dnajc7	56354	0.179395	-0.266729	-0.491804		0.925186	0.0485158	0.0419205		0.657747	-0.218213	-0.178146
P06801	Me1	17436	0.587229	-0.0640313	-0.189295		0.103816	0.15691	0.633844		0.449551	0.0928783	0.265773
Q62433	Ndrg1	17988	0.54983	-0.286547	-0.195718		0.565525	-0.275448	-0.20352		0.217765	-0.561995	-0.455437
P14869	Rplp0	11837	0.111273	-0.158617	-0.589484		0.128145	0.142534	0.675791		0.730405	-0.0160832	-0.126281
Q8VBW6	Nae1	234664	0.768228	-0.0607273	-0.101359		0.402357	0.176388	0.298923		0.41451	0.11566	0.289471
Q91VE0	Slc27a4	26569	0.946068	-0.0120246	-0.0222937		0.0498229	-0.289234	-0.841684		0.11343	-0.301259	-0.683
Q9CRD0	Ociad1	68095	0.832765	0.0707621	0.0685472		0.147744	-0.532004	-0.533658		0.206239	-0.461241	-0.457777
Q80T41	Gabbr2	242425	0.829985	-0.0224121	-0.0700749		0.993012	-0.0018605	-0.00352142		0.910151	-0.0242726	-0.0437762
Q8BHE3	Atcay	16467	0.27116	0.254022	0.463673		0.243732	-0.281546	-0.458809		0.784995	-0.0275238	-0.100763
Q64133	Maoa	17161	0.314697	-0.276451	-0.42132		0.677164	0.130673	0.14625		0.381715	-0.145778	-0.371112
P55264	Adk	11534	0.695023	-0.062777	-0.139607		0.0677353	0.30621	0.767493		0.0108425	0.243433	1.07094
Q9WVJ2	Psmd13	23997	0.620753	-0.361372	-0.175394		0.132243	1.64024	0.772334		0.189795	1.27887	0.544721
Q80UP3	Dgkz	104418	0.128775	-0.415547	-0.611056		0.0725006	0.551964	0.875939		0.628994	0.136417	0.16764
Q9CQI6	Cotl1	72042	0.69309	-0.0858537	-0.138977		0.0752165	0.452473	0.670339		0.0674818	0.366619	0.799834
Q8R4N0	Clybl	69634	0.253291	0.0977608	0.396957		0.142037	-0.129937	-0.568854		0.74996	-0.0321763	-0.109643
Q9WV69	Dmtn	13829	0.659259	0.0502107	0.146893		0.395961	-0.129385	-0.301077		0.561698	-0.0791747	-0.214555
Q99J85	Nptxr		0.747758	-0.0666155	-0.109968		0.167925	0.284591	0.518855		0.115681	0.217975	0.583701
Q91WJ8	Fubp1		0.798919	0.0371435	0.0931804		0.955028	-0.014728	-0.0203865		0.924323	0.0224155	0.041483
Q9Z2W9	Gria3	53623	0.612992	-0.203235	-0.191635		0.128657	0.263427	0.561583		0.869014	0.0601929	0.0628061
O88448	Klc2		0.299762	-0.129048	-0.365849		0.807557	-0.0314062	-0.085706		0.0847115	-0.160454	-0.65045
P62881	Gnb5	14697	0.735184	0.0431893	0.114194		0.686815	0.0460397	0.144376		0.537892	0.0892289	0.21346
Q9R0X4	Acot9	56360	0.918299	-0.0220974	-0.0332971		0.54329	0.112554	0.210866		0.637957	0.0904562	0.163044
Q80Z24	Negr1	320840	0.377601	0.283295	0.350282		0.324849	-0.325549	-0.396028		0.748086	-0.0422538	-0.111334
Q9EQZ6	Rapgef4	56508	0.466335	-0.143035	-0.285103		0.104849	0.507349	0.876677		0.227107	0.364314	0.458183
Q9D6M3	Slc25a22	68267	0.895481	0.0115134	0.0437236		0.620737	-0.0263665	-0.182368		0.84916	-0.0148532	-0.073885
Q9QUP5	Hapln1	12950	0.033633	0.16614	0.781976		0.148095	0.171705	0.599995		0.0220885	0.337845	1.16735
Q6PGL7	Washc2	28006	0.699141	0.0878922	0.126392		0.129446	-0.337026	-0.667693		0.185646	-0.249134	-0.550988
P60840	Ensa	56205	0.582797	-0.0824918	-0.18565		0.771941	0.06686	0.103583		0.938781	-0.0156318	-0.0297775
Q8CHP8	Pgp	67078	0.205872	0.200772	0.530049		0.284805	-0.178342	-0.39254		0.809558	0.0224299	0.0928723
Q8VIM9	Irgq	210146	0.525956	0.162538	0.212175		0.625989	-0.105938	-0.192133		0.728288	0.0566009	0.129153
O35678	Mgll	23945	0.752454	-0.07328	-0.104109		0.89638	-0.0518749	-0.0510762		0.759586	-0.125155	-0.113312
Q99PL5	Rrbp1	81910	0.95914	0.0130885	0.0181853		0.714781	-0.0536538	-0.126496		0.877763	-0.0405653	-0.055742
P48453	Ppp3cb	19056	0.273534	0.21621	0.492256		0.236466	-0.247397	-0.466591		0.699665	-0.0311871	-0.158389
P07356	Anxa2	12306	0.617846	0.301313	0.19231		0.805029	-0.192349	-0.0849397		0.867576	0.108965	0.070274
Q8C163	Exog	208194	0.865438	0.0473771	0.0575601		0.458118	0.188459	0.273477		0.176279	0.235836	0.489673
P21107	Tpm3	59069	0.274119	0.146809	0.398903		0.259476	-0.143064	-0.514523		0.949781	0.00374479	0.0246495
P62823	Rab3c	67295	0.103711	0.146483	0.571699		0.0598271	-0.164362	-0.738991		0.800555	-0.0178795	-0.0870028
O55042	Snca	20617	0.423751	0.145091	0.294187		0.858912	-0.0287794	-0.0733989		0.135856	0.116312	0.594067
Q8BMK4	Ckap4	216197	0.278092	-0.218897	-0.364648		0.0153448	0.518427	1.02252		0.115628	0.299529	0.581988
Q8JZN5	Acad9	229211	0.985425	0.00328646	0.00595922		0.125343	0.358975	0.624765		0.134211	0.362262	0.580255
Q8BJI1	Slc6a17	229706	0.866459	0.0245828	0.0570801		0.837558	0.0345866	0.0703519		0.665164	0.0591694	0.157384
Q8R164	Bphl	68021	0.0210682	0.272719	0.947486		0.0343285	-0.311935	-0.840585		0.740843	-0.0392159	-0.12395
Q6PAR5	Gapvd1	66691	0.940661	0.0549613	0.0241844		0.148355	1.43506	0.63363		0.139725	1.49002	0.669316
Q80TK0	Btbd8	100503185	0.338292	0.333908	0.371444		0.339707	-0.423267	-0.336076		0.798169	-0.0893584	-0.102359
Q99KK2	Cmas	12764	0.103137	0.387321	0.56782		0.0159732	-0.705647	-0.986809		0.260013	-0.318325	-0.401499
Q8C7R4	Uba6	231380	0.884282	0.0680161	0.049189		0.993104	0.00325285	0.0030283		0.88797	0.0712689	0.0484984
Q9QYJ0	Dnaja2	56445	0.859102	0.00900469	0.0576306		0.882313	-0.0131056	-0.0567812		0.96344	-0.00410091	-0.0173729
P62827	Ran	19384	0.729118	0.0219873	0.112633		0.570454	0.0639179	0.22156		0.455364	0.0859051	0.293926
Q91VC3	Eif4a3	192170	0.876593	-0.0599924	-0.0506634		0.125699	0.536731	0.563384		0.123613	0.476739	0.567975
Q9QZF2	Gpc1	14733	0.398939	-0.220033	-0.278986		0.410782	-0.283498	-0.294012		0.143773	-0.503532	-0.542678
Q8BU30	Iars1	105148	0.239397	-0.261211	-0.396516		0.634995	-0.154209	-0.173182		0.195999	-0.41542	-0.489204
Q9WTM5	Ruvbl2	20174	0.479212	0.274937	0.293857		0.330029	-0.439337	-0.360352		0.490993	-0.1644	-0.283153
Q3UGC7	Eif3j1	78655	0.0341643	-0.296664	-0.799719		0.262294	0.136159	0.432808		0.0688657	-0.160505	-0.717021
Q6PGN3	Dclk2	70762	0.171212	-0.398638	-0.484254		0.0301802	0.535117	0.871873		0.570126	0.136479	0.197829
O54983	Crym	12971	0.0299472	0.503221	0.821131		0.231658	-0.215692	-0.44118		0.106469	0.287529	0.599753
Q3UHC7	Dab2ip	69601	0.0642233	-0.25812	-0.718808		0.030549	-0.271477	-0.879849		0.00455469	-0.529596	-1.30722
Q922Q1	Mtarc2	67247	0.345741	0.0797824	0.317668		0.929974	-0.00642089	-0.0304071		0.409687	0.0733616	0.288343
Q6P1F6	Ppp2r2a	71978	0.498844	0.0215287	0.222137		0.283364	-0.0525617	-0.417034		0.522524	-0.0310331	-0.237085
Q3TXX4	Slc17a7	72961	0.89288	-0.0186741	-0.0471699		0.142613	0.203796	0.598938		0.0216162	0.185122	0.926747
O88712	Ctbp1	13016	0.882905	0.0106355	0.0487164		0.0209745	0.137883	0.932356		0.0481313	0.148519	0.797506
Q99L47	St13	70356	0.268927	-0.144369	-0.446313		0.416144	0.103916	0.337276		0.315371	-0.040453	-0.355233
P45952	Acadm	11364	0.555339	-0.106817	-0.225118		0.130163	0.310437	0.562903		0.119871	0.203619	0.678205
P12970	Rpl7a	27176	0.340079	-0.209872	-0.356342		0.286249	0.241932	0.397709		0.779052	0.0320605	0.0984313
Q9JJY3	Smpd3	58994	0.776744	-0.0358626	-0.0922618		0.0353977	0.273651	0.830556		0.0672927	0.237789	0.693933
Q8K183	Pdxk	216134	0.218967	0.117227	0.425139		0.96809	-0.00440609	-0.0138441		0.289287	0.112821	0.40145
Q06138	Cab39	12283	0.420586	-0.111589	-0.273389		0.754673	-0.0587235	-0.108712		0.304518	-0.170313	-0.394851
O35639	Anxa3	11745	0.489024	0.182317	0.240606		0.770832	-0.0993047	-0.101124		0.786816	0.0830122	0.103255
Q9DCL8	Ppp1r2	66849	0.0419839	0.78989	0.803521		0.511319	-0.231094	-0.228491		0.166027	0.558796	0.556395
P62821	Rab1A	19324	0.372868	-0.0634228	-0.296714		0.2133	0.0742571	0.594259		0.808734	0.0108343	0.105159
Q9D1K2	Atp6v1f	66144	0.786284	0.0514371	0.0885902		0.0540617	-0.327686	-0.806973		0.153468	-0.276249	-0.578713
Q8C7M3	Trim9	94090	0.134857	-0.433512	-0.572861		0.207249	0.505833	0.567952		0.840884	0.0723211	0.0713564
Q4KUS2	Unc13a	382018	0.183166	-0.376313	-0.494616		0.61204	0.250337	0.21814		0.786308	-0.125976	-0.100229
Q80VP0	Tecpr1	70381	0.682843	-0.324212	-0.146777		0.205509	1.91642	0.666746		0.247848	1.59221	0.515817
P09671	Sod2	20656	0.533216	0.0580299	0.211366		0.548376	0.0872737	0.219664		0.30787	0.145304	0.425355
P24369	Ppib	19035	0.636661	-0.0395629	-0.161131		0.145157	-0.20227	-0.638895		0.107225	-0.241833	-0.628356
Q8BL86	Mblac2	72852	0.763451	-0.0680784	-0.112337		0.167269	0.368623	0.652989		0.311353	0.300544	0.362372
P52196	Tst	22117	0.257489	-0.160082	-0.397835		0.685474	0.0519904	0.158575		0.178939	-0.108091	-0.519726
Q80TL0	Ppm1e	320472	0.423786	-0.146656	-0.268051		0.363662	0.154786	0.331884		0.948011	0.00812962	0.0224778
P11276	Fn1	14268	0.257505	1.43631	0.469805		0.751291	-0.329309	-0.109122		0.346157	1.107	0.411519
Q9JLZ3	Auh	11992	0.776824	0.049577	0.09283		0.901453	-0.0185332	-0.042494		0.858365	0.0310438	0.0614246
P00493	Hprt1	15452	0.364664	-0.0993289	-0.31121		0.459797	-0.0856962	-0.271305		0.180427	-0.185025	-0.485027
Q8CJH3	Plxnb1	235611	0.083449	-0.315916	-0.640087		0.0438772	0.427904	0.893443		0.548319	0.111988	0.209857
A2ALU4	Shroom2	110380	0.173655	0.269444	0.517181		0.742298	0.0708375	0.113425		0.110505	0.340282	0.705738
P62071	Rras2	66922	0.176402	-0.499516	-0.476487		0.571382	0.203953	0.201232		0.425096	-0.295563	-0.278497
P31786	Dbi	13167	0.629953	0.155954	0.181776		0.378184	-0.298473	-0.40264		0.220078	-0.142518	-0.511679
Q8CDG3	Vcpip1	70675	0.481832	0.240337	0.231104		0.554896	-0.196813	-0.205068		0.905782	0.043524	0.0406303
P54830	Ptpn5	19259	0.498234	-0.129076	-0.23044		0.118393	0.315554	0.579084		0.204384	0.186479	0.465777
Q3UH66	Wnk2	75607	0.485313	0.127966	0.231942		0.550715	0.128668	0.210606		0.236187	0.256634	0.453861
Q9WU79	Prodh	19125	0.899783	0.0596725	0.0439362		0.151195	-0.973876	-0.581864		0.0261941	-0.914203	-0.887673
Q8VHW2	Cacng8		0.30204	0.218828	0.352456		0.829717	0.0394374	0.075145		0.12052	0.258266	0.571637
Q8R5H6	Wasf1	83767	0.557083	0.0591675	0.225598		0.855241	-0.0174921	-0.0756892		0.204657	0.0416754	0.470915
Q7TMB8	Cyfip1	20430	0.689534	0.113716	0.136585		0.193934	0.637548	0.533176		0.139858	0.751264	0.716819
Q9D8B7	Jam3	83964	0.527246	-0.541974	-0.214556		0.861545	0.146932	0.0611439		0.655293	-0.395041	-0.154159
Q68FL4	Ahcyl2	74340	0.405179	0.177263	0.27491		0.145203	-0.252701	-0.631359		0.666225	-0.0754378	-0.171079
Q80VC9	Camsap3	69697	0.097808	-0.406054	-0.642099		0.488655	0.258125	0.295968		0.674587	-0.147929	-0.152455
P08122	Col4a2	12827	0.652438	0.750765	0.178903		0.873516	0.301459	0.0561032		0.608536	1.05222	0.237564
Q9D6F9	Tubb4a	22153	0.591097	0.120633	0.207359		0.124793	-0.421333	-0.674365		0.00822809	-0.300699	-1.12661
P51859	Hdgf	15191	0.800853	0.0514518	0.0838309		0.238577	-0.422525	-0.440169		0.271362	-0.371073	-0.442974
D3YXK2	Safb	224903	0.351718	0.299809	0.321671		0.924399	-0.0330129	-0.032606		0.4196	0.266796	0.300527
P97461	Rps5	20103	0.743414	0.0680498	0.109436		0.435917	0.193628	0.274961		0.256284	0.261678	0.440333
P47199	Cryz	12972	0.0474026	0.46885	0.714701		0.0866379	-0.428691	-0.649612		0.880063	0.0401587	0.0522887
Q64674	Srm	20810	0.847497	0.0448923	0.0699691		0.170532	-0.38447	-0.578033		0.0140073	-0.339577	-1.01785
Q9WUR9	Ak4	11639	0.638232	0.0903245	0.155516		0.896311	-0.0243881	-0.0449281		0.684823	0.0659364	0.140053
Q924M7	Mpi	110119	0.807768	0.0608477	0.0791484		0.485367	-0.290153	-0.259518		0.57875	-0.229305	-0.209162
Q9D1T0	Lingo1	235402	0.799849	-0.0574096	-0.0844471		0.0634002	0.399056	0.752824		0.0304922	0.341646	0.859263
P97450	Atp5pf	11957	0.526526	-0.065417	-0.208016		0.679468	-0.0444116	-0.142307		0.278875	-0.109829	-0.385206
Q5SUR0	Pfas	237823	0.929318	0.0313455	0.0292616		0.741971	-0.124619	-0.117455		0.830272	-0.0932734	-0.0738159
Q8VCW8	Acsf2	264895	0.965868	0.00398875	0.0161293		0.834827	0.0252576	0.0908945		0.840229	0.0292463	0.0707321
P28656	Nap1l1	53605	0.993077	-0.000547199	-0.00283608		0.157341	-0.165899	-0.563066		0.146891	-0.166446	-0.615029
Q99PT1	Arhgdia	192662	0.966227	0.00623867	0.0160659		0.218655	-0.205889	-0.554692		0.00284468	-0.19965	-1.46698
Q3B7Z2	Osbp	76303	0.724417	-0.0780921	-0.119435		0.458501	-0.162887	-0.314286		0.0895292	-0.240979	-0.749516
Q641P0	Actr3b	242894	0.245454	0.125391	0.390282		0.875243	-0.0239966	-0.0582416		0.534413	0.101394	0.232598
Q60631	Grb2	14784	0.622084	0.0749596	0.175858		0.237247	-0.190158	-0.488963		0.152384	-0.115198	-0.53071
P26883	Fkbp1a	14225	0.142005	0.139991	0.526597		0.208557	-0.196302	-0.545457		0.729083	-0.0563101	-0.126618
Q5PR73	Diras2	68203	0.405637	-0.12839	-0.322496		0.112407	0.256264	0.680646		0.0437542	0.127873	0.788204
Q8K3J1	Ndufs8	225887	0.291189	0.0881492	0.361641		0.21793	-0.147478	-0.455146		0.581002	-0.0593289	-0.208324
Q9QZ06	Tollip	54473	0.468093	0.0439408	0.255096		0.152631	0.0576454	0.525556		0.116844	0.101586	0.60548
Q8VBZ3	Clptm1	56457	0.309822	-0.256519	-0.359457		0.175263	0.355069	0.499987		0.542251	0.0985503	0.214419
Q9D1E6	Tbcb	66411	0.460455	0.104642	0.270127		0.986403	-0.00239867	-0.00603558		0.255895	0.102243	0.418291
Q8R4H2	Arhgef12		0.0133741	-0.74739	-1.013		0.202869	0.574267	0.488248		0.573568	-0.173123	-0.224109
P97315	Csrp1	13007	0.723371	-0.143068	-0.115833		0.652675	-0.172449	-0.155148		0.448703	-0.315517	-0.265888
Q5U3K5	Rabl6	227624	0.795976	-0.0594629	-0.0843903		0.892252	-0.0329374	-0.0472031		0.720335	-0.0924003	-0.123556
Q03137	Epha4	13838	0.478783	-0.095768	-0.275019		0.171127	-0.255447	-0.49918		0.0199865	-0.351215	-1.25498
P50544	Acadvl	11370	0.650943	-0.107699	-0.147565		0.154311	-0.342278	-0.56515		0.0547338	-0.449977	-0.807159
Q8BH44	Coro2b	235431	0.763986	-0.0287085	-0.0985362		0.927724	-0.00855587	-0.031311		0.643273	-0.0372643	-0.159744
Q99MK8	Grk2	110355	0.190492	-0.549305	-0.444119		0.386882	0.48982	0.320571		0.896736	-0.0594844	-0.0466535
Q8R0A7	Kiaa0513	234797	0.31992	0.145222	0.331103		0.733787	0.0423238	0.116944		0.183953	0.187546	0.479914
O55126	Nipsnap2		0.436749	0.121203	0.256202		0.532676	-0.0722138	-0.236114		0.68947	0.0489897	0.150365
Q5FWK3	Arhgap1	228359	0.66445	0.0258953	0.152425		0.620135	0.0358636	0.198943		0.474245	0.0617589	0.253754
P20060	Hexb	15212	0.0105535	0.444616	1.13107		0.09185	-0.280856	-0.628838		0.262924	0.163761	0.432399
P28474	Adh5	11532	0.392154	-0.177567	-0.299437		0.870373	0.033936	0.0588658		0.268682	-0.143631	-0.392982
P62631	Eef1a2	13628	0.175553	-0.0799072	-0.461021		0.709355	0.0239544	0.130076		0.379914	-0.0559528	-0.31281
A2AJA9	Ajm1	381353	0.674898	0.0777039	0.15048		0.177637	-0.284461	-0.54423		0.0669351	-0.206758	-0.694353
Q8C3Q5	Shisa7	232813	0.7756	-0.0719276	-0.092816		0.917943	-0.0240192	-0.035318		0.695076	-0.0959468	-0.135196
P24270	Cat	12359	0.679168	-0.182526	-0.134768		0.401761	0.467721	0.30911		0.575987	0.285195	0.205084
P11679	Krt8	16691	0.597948	0.922064	0.204761		0.887325	-0.198652	-0.0529203		0.379379	0.723412	0.319306
Q5M8N0	Cnrip1	380686	0.5912	0.0823018	0.213654		0.738314	-0.0508059	-0.129995		0.559131	0.0314958	0.206339
P11531	Dmd	13405	0.801345	0.217717	0.0877397		0.501855	-0.691434	-0.245415		0.480854	-0.473717	-0.245823
P49615	Cdk5	12568	0.146904	0.10007	0.539035		0.846981	-0.0107128	-0.0702211		0.251968	0.0893573	0.408167
Q5RJI5	Brsk1	381979	0.770456	0.08034	0.109957		0.87922	-0.0402328	-0.0626333		0.660256	0.0401072	0.155287
P84096	Rhog	56212	0.701433	-0.294658	-0.1258		0.680939	0.274648	0.141717		0.97679	-0.0200104	-0.0100092
Q921Q7	Rin1	225870	0.435321	0.124694	0.277723		0.00228995	-0.998055	-1.40379		0.00266865	-0.873361	-1.67535
Q8BH57	Wdr48	67561	0.903461	-0.0184755	-0.0394415		0.717986	-0.0861047	-0.135881		0.667538	-0.10458	-0.158153
O88746	Tom1	21968	0.426952	0.0954671	0.282381		0.0507921	0.236943	0.816255		0.000553788	0.33241	1.7496
P80560	Ptprn2	19276	0.209338	-0.186421	-0.42896		0.201725	-0.370609	-0.529587		0.0653146	-0.55703	-0.781842
P54823	Ddx6	13209	0.422301	-0.0820171	-0.266267		0.376598	-0.111047	-0.323225		0.153966	-0.193064	-0.529017
Q8BGZ1	Hpcal4	170638	0.884886	0.0200739	0.0471082		0.591405	-0.0984989	-0.190514		0.656992	-0.078425	-0.160279
D3YXJ0	Dgkh	380921	0.975534	0.00886943	0.0103464		0.913252	-0.0230734	-0.0374965		0.961655	-0.014204	-0.0168033
Q05512	Mark2	13728	0.648677	0.0836205	0.163083		0.202896	-0.35535	-0.568807		0.390442	-0.271729	-0.307947
Q8BX70	Vps13c	320528	0.331546	0.252101	0.322769		0.169231	0.252079	0.533515		0.022736	0.50418	1.00406
Q8CFI0	Nedd4l		0.306196	-0.358769	-0.353893		0.0536794	0.851949	0.764966		0.145791	0.49318	0.603408
Q8CJ19	Mical3	194401	0.730941	0.0679787	0.113449		0.725538	0.115597	0.140439		0.603043	0.183576	0.197141
P63242	Eif5a	276770	0.1807	-0.148704	-0.493548		0.980407	-0.00313636	-0.00842079		0.131443	-0.151841	-0.602089
Q9Z1F9	Uba2	50995	0.28058	0.448463	0.388844		0.976384	0.0129519	0.0101794		0.28824	0.461415	0.422314
Q62421	Sh3gl3	20408	0.364958	0.409404	0.329711		0.85535	-0.0763745	-0.0637642		0.300278	0.333029	0.380302
Q6RHR9	Magi1	14924	0.818955	0.0621153	0.0743284		0.423926	0.220569	0.283902		0.327633	0.282685	0.349755
Q8BH04	Pck2	74551	0.411257	-0.207973	-0.272461		0.639425	-0.129771	-0.16316		0.240872	-0.337744	-0.419027
Q9WTX5	Skp1	21402	0.47349	0.059938	0.235786		0.849937	0.0169826	0.0662518		0.423937	0.0769206	0.283241
Q9Z1P6	Ndufa7	66416	0.234649	0.288283	0.469988		0.167429	-0.350101	-0.572417		0.576868	-0.0618182	-0.193427
Q920P5	Ak5	229949	0.698298	-0.106272	-0.129656		0.318275	0.263594	0.359839		0.410646	0.157322	0.28786
Q9CX34	Sugt1	67955	0.216416	-0.133724	-0.443171		0.0577836	0.438628	1.01485		0.139009	0.304904	0.623781
P60487	Pdxp	57028	0.26283	0.147023	0.382236		0.917537	0.0136791	0.0354987		0.204791	0.160702	0.467288
Q6P8X1	Snx6	72183	0.275076	-0.415231	-0.388429		0.886509	0.0429718	0.049467		0.333283	-0.372259	-0.348076
P58389	Ptpa	110854	0.594221	-0.0503441	-0.180441		0.492103	-0.099548	-0.245606		0.259998	-0.149892	-0.45799
Q6P4S6	Sik3	70661	0.926224	-0.013926	-0.0311799		0.275338	0.17028	0.419484		0.385375	0.156354	0.305442
Q9CQH3	Ndufb5	66046	0.168649	0.248638	0.478641		0.0761587	-0.313134	-0.737		0.624336	-0.0644959	-0.173242
Q8CCB4	Vps53	68299	0.798765	-0.0420753	-0.0828652		0.890493	0.0304912	0.0491423		0.95682	-0.0115841	-0.0195277
P27659	Rpl3	27367	0.545557	-0.095494	-0.224934		0.32513	-0.299041	-0.458256		0.229822	-0.394535	-0.459112
Q8CBY8	Dctn4	67665	0.631892	-0.0776704	-0.160972		0.964521	-0.0120596	-0.0160697		0.715296	-0.08973	-0.144112
Q6ZWN5	Rps9	76846	0.0913725	-0.26494	-0.720069		0.0831005	0.275506	0.731101		0.856068	0.0105659	0.0632975
Q6PDM2	Srsf1	110809	0.865415	0.0224642	0.0550265		0.481156	0.0779458	0.251531		0.350249	0.10041	0.335343
Q8C729	Fam126b	213056	0.811629	-0.0261556	-0.0807993		0.767357	0.0414161	0.114472		0.9224	0.0152605	0.034207
Q8CIB5	Fermt2	218952	0.916753	-0.0553567	-0.0357714		0.9431	0.0500721	0.0246517		0.992671	-0.00528468	-0.00347252
Q9D4H8	Cul2	71745	0.244674	-0.810921	-0.455135		0.997204	-0.00126471	-0.00120131		0.24069	-0.812186	-0.484729
P21447	Abcb1a	18671	0.740689	0.33912	0.11872		0.962727	0.0556654	0.0160821		0.710902	0.394786	0.147008
Q9QZX7	Srr	27364	0.209153	0.216744	0.434309		0.754516	0.0401239	0.129158		0.0359474	0.256868	1.03274
Q9QZM0	Ubqln2	54609	0.399066	0.074237	0.280358		0.0392863	-0.273343	-0.880536		0.130297	-0.199106	-0.573377
Q9JHW2	Nit2	52633	0.863704	-0.0327884	-0.0563634		0.09652	0.401147	0.691555		0.134817	0.368359	0.57096
P35283	Rab12	19328	0.377864	0.174174	0.302486		0.80765	-0.0761105	-0.0884974		0.750625	0.0980631	0.12658
Q91Z53	Grhpr	76238	0.328134	-0.116941	-0.327715		0.453287	-0.0776923	-0.315788		0.0443294	-0.194633	-0.988418
Q3TIR3	Ric8a	101489	0.803634	0.113367	0.0824316		0.0896713	-1.04208	-0.76189		0.0468464	-0.928713	-0.871232
P10630	Eif4a2	13682	0.985226	-0.000951289	-0.006762		0.0104327	-0.121838	-1.24943		0.0629038	-0.12279	-0.731104
Q9CZS1	Aldh1b1	72535	0.923104	-0.0290348	-0.0339974		0.654066	0.16159	0.154544		0.630912	0.132555	0.184145
Q60854	Serpinb6	20719	0.916756	-0.0192784	-0.0355036		0.4403	-0.170337	-0.270016		0.265698	-0.189615	-0.410417
Q80VP1	Epn1	13854	0.775941	0.0291186	0.102578		0.559777	0.0411497	0.213963		0.53021	0.0702683	0.221152
O55234	Psmb5	19173	0.452793	0.105668	0.24806		0.476315	-0.0984361	-0.24807		0.955357	0.00723141	0.0191998
Q9CZ30	Ola1	67059	0.828888	0.0133947	0.0708498		0.146669	0.124247	0.58938		0.129404	0.137642	0.58578
P59281	Arhgap39	223666	0.445541	-0.339005	-0.269702		0.4385	-0.276516	-0.272264		0.228637	-0.615521	-0.449102
Q9WVK4	Ehd1	13660	0.81006	0.0595161	0.0781379		0.247992	0.251791	0.412358		0.187119	0.311307	0.475929
Q9WVE8	Pacsin2	23970	0.579337	-0.0774196	-0.189181		0.889091	-0.0211882	-0.0481777		0.383856	-0.0986078	-0.310749
Q9JMH6	Txnrd1	50493	0.846878	-0.0364483	-0.0626993		0.59386	0.100045	0.184402		0.722703	0.0635963	0.122349
P70414	Slc8a1	20541	0.850261	-0.0148471	-0.0613652		0.397618	0.0645307	0.29632		0.484309	0.0496836	0.243162
Q9R1R2	Trim3	55992	0.672732	0.0785922	0.137601		0.925016	-0.0173435	-0.0323275		0.744379	0.0612487	0.112417
P29758	Oat	18242	0.267927	-0.121272	-0.405716		0.716009	0.0426003	0.126716		0.316024	-0.0786721	-0.368979
P26231	Ctnna1	12385	0.88495	-0.0721763	-0.0484451		0.479548	0.542968	0.265659		0.504266	0.470791	0.27546
Q11136	Pepd	18624	0.549273	-0.103031	-0.196613		0.0732067	0.360199	0.688267		0.149865	0.257168	0.543798
P24288	Bcat1	12035	0.79191	0.0264149	0.0859522		0.0600013	-0.256435	-0.750033		0.0992815	-0.23002	-0.62374
P62482	Kcnab2	16498	0.683553	0.0512124	0.141907		0.0698057	-0.332754	-0.82739		0.16267	-0.281542	-0.513295
Q9D8U8	Snx5	69178	0.0233583	0.755082	0.897072		0.0137555	-0.862069	-1.13931		0.674103	-0.106987	-0.145657
Q8BYA0	Tbcd	108903	0.407518	-0.342232	-0.273461		0.429992	0.28071	0.279127		0.846575	-0.0615221	-0.0673643
P58771	Tpm1	22003	0.241054	0.224675	0.448278		0.159742	-0.273035	-0.703621		0.509656	-0.0483605	-0.282671
Q6NVE8	Wdr44	72404	0.619575	0.332891	0.162839		0.101655	0.982527	0.667339		0.0628377	1.31542	0.749151
Q8JZS0	Lin7a	108030	0.0444979	0.247666	0.743233		0.928504	-0.00817061	-0.031025		0.0616468	0.239496	0.711941
P97492	Rgs14	51791	0.355673	0.152946	0.306726		0.111827	-0.462858	-0.639407		0.278137	-0.309912	-0.420418
Q7TPM6	Fsd1	240121	0.236009	0.261986	0.410288		0.0738139	-0.426681	-0.710164		0.361286	-0.164696	-0.321097
Q9WV60	Gsk3b	56637	0.593663	0.0401159	0.197483		0.812972	-0.0188438	-0.0834597		0.653377	0.0212721	0.163457
Q91V09	Wdr13	73447	0.231638	0.370664	0.496328		0.45338	-0.229025	-0.27167		0.43735	0.141639	0.303273
Q91X72	Hpx	15458	0.0119864	2.11127	0.983311		0.541738	0.256389	0.214799		0.0110903	2.36766	1.17124
Q8K3E5	Ahi1		0.0726383	-0.591117	-0.680318		0.999052	-0.000287364	-0.000407154		0.0707688	-0.591405	-0.72587
P70297	Stam	20844	0.852016	0.0470151	0.0605467		0.419243	-0.211729	-0.282368		0.54018	-0.164714	-0.212273
Q922E4	Pcyt2	68671	0.123373	-0.147457	-0.615377		0.500804	-0.10986	-0.244582		0.10428	-0.257317	-0.819236
Q62443	Nptx1	18164	0.405019	-0.117354	-0.289306		0.822232	-0.0349481	-0.0776839		0.191457	-0.152302	-0.483282
Q8C754	Vps52	224705	0.502212	0.267784	0.246338		0.138737	-0.724617	-0.663704		0.0507871	-0.456834	-0.786867
P70349	Hint1	15254	0.423874	0.144417	0.282674		0.268333	-0.223124	-0.399554		0.580239	-0.0787072	-0.196168
Q3UMR5	Mcu	215999	0.575241	-0.07115	-0.197154		0.255951	-0.0782007	-0.414725		0.25067	-0.149351	-0.472077
O35857	Timm44	21856	0.796936	0.029728	0.0846631		0.119233	0.157606	0.577628		0.118648	0.187334	0.577062
Q6PCP5	Mff	75734	0.483352	0.115645	0.233054		0.802271	-0.0560734	-0.0888665		0.784476	0.0595718	0.10155
Q8C2Q3	Rbm14	56275	0.479636	0.162265	0.242344		0.575521	-0.134342	-0.195039		0.882956	0.0279238	0.0512912
Q99LD8	Ddah2	51793	0.202847	-0.316913	-0.440293		0.080081	1.03444	0.923334		0.153565	0.717524	0.653014
Q9QUI0	Rhoa	11848	0.679391	-0.0665553	-0.147477		0.885975	0.0270494	0.0492925		0.763382	-0.0395058	-0.111637
O88741	Gdap1	14545	0.637487	-0.0639342	-0.156133		0.388797	-0.131102	-0.313334		0.253934	-0.195036	-0.407844
Q9CZP5	Bcs1l	66821	0.996996	-0.00188588	-0.00126302		0.109818	0.739825	0.655267		0.153163	0.737939	0.524692
P26043	Rdx	19684	0.162578	-0.645232	-0.477797		0.315691	0.505572	0.360142		0.733838	-0.13966	-0.117642
Q9JIX8	Acin1	56215	0.417541	-0.343261	-0.271362		0.141649	0.458764	0.542648		0.723434	0.115504	0.12624
Q5H8C4	Vps13a	271564	0.199051	0.290804	0.437111		0.94209	0.0201256	0.0269548		0.343271	0.310929	0.35442
Q8BXZ1	Tmx3	67988	0.104388	0.163273	0.565736		0.992429	0.00159707	0.00364947		0.369462	0.16487	0.365949
P14148	Rpl7	19989	0.861536	-0.021907	-0.0587531		0.961859	0.00780941	0.0165255		0.919025	-0.0140976	-0.0376818
Q8BG51	Rhot1	59040	0.512471	-0.0873391	-0.21503		0.197834	0.190651	0.46789		0.441184	0.103312	0.272824
Q9QZB7	Actr10	56444	0.961216	0.00932316	0.0157675		0.953569	0.012304	0.0201997		0.918308	0.0216272	0.0356342
Q6WVG3	Kctd12	239217	0.0979502	0.20633	0.668722		0.322518	-0.112225	-0.374577		0.154668	0.0941058	0.524011
Q3UIU2	Ndufb6	230075	0.296687	0.454247	0.427291		0.137765	-0.747375	-0.6944		0.072425	-0.293127	-0.692754
Q9DCM2	Gstk1	76263	0.516566	-0.197152	-0.226463		0.0773572	-0.515833	-0.676101		0.0799901	-0.712985	-0.682353
Q8R3P0	Aspa	11484	0.409126	-0.276913	-0.2743		0.86309	0.0502259	0.0592343		0.460453	-0.226687	-0.260659
O08585	Clta		0.932097	-0.0158486	-0.0306119		0.0208351	0.532182	0.932844		0.0125755	0.516333	1.36331
Q61696	Hspa1a	193740	0.770606	0.0632872	0.0952348		0.549396	0.171253	0.216735		0.409006	0.23454	0.312896
P11404	Fabp3	14077	0.988506	-0.00106535	-0.00473869		0.387998	0.0788696	0.327002		0.429774	0.0778042	0.282603
P49442	Inpp1	16329	0.555554	-0.29546	-0.19286		0.887591	-0.0827801	-0.0486998		0.48151	-0.37824	-0.245859
Q9ES00	Ube4b	63958	0.629304	0.367285	0.16368		0.792874	-0.207537	-0.0903131		0.820165	0.159748	0.0801191
P47753	Capza1		0.492324	-0.149468	-0.225852		0.800325	-0.0697091	-0.0899636		0.42794	-0.219178	-0.28328
Q9WV98	Timm9	30056	0.948818	-0.00603329	-0.020819		0.253936	0.0919643	0.410796		0.295487	0.085931	0.375532
Q3U214	Mast3	546071	0.136819	-0.953991	-0.515711		0.771358	0.177402	0.101378		0.151598	-0.776589	-0.548711
P47934	Crat	12908	0.190494	0.68563	0.51442		0.285913	-0.584043	-0.383684		0.813096	0.101588	0.0876806
P23927	Cryab	12955	0.0816474	-0.234258	-0.613015		0.0696864	-0.243712	-0.697959		0.0028715	-0.47797	-1.41882
P35585	Ap1m1	11767	0.906782	-0.00861505	-0.0384554		0.0419437	0.267378	0.978435		0.0482835	0.258763	0.85662
Q8BPQ7	Sgsm1	52850	0.431719	-0.160731	-0.259139		0.880289	-0.0396738	-0.0529922		0.425298	-0.200405	-0.287999
P56564	Slc1a3	20512	0.385433	-0.19359	-0.297227		0.806774	-0.0588858	-0.0852413		0.159228	-0.252476	-0.513887
P63158	Hmgb1	15289	0.449852	0.147024	0.255725		0.39501	-0.167609	-0.302512		0.895422	-0.020585	-0.0451503
Q9R0P3	Esd	13885	0.751133	0.0369332	0.103119		0.273121	-0.160094	-0.40037		0.403424	-0.123161	-0.298563
Q7TQ95	Lnpk	69605	0.0559947	-0.254663	-0.774766		0.75648	-0.0472189	-0.10662		0.0215185	-0.301882	-1.08517
Q8BJ42	Dlgap2	244310	0.480981	-0.0946213	-0.240559		0.291255	0.0984782	0.373731		0.975222	0.00385688	0.0110307
Q80U56	Avl9	78937	0.216755	0.161733	0.458452		0.279182	-0.144264	-0.396791		0.838647	0.0174691	0.0710677
Q6PEV3	Wipf2	68524	0.51546	0.215316	0.231565		0.618451	0.151747	0.176223		0.106014	0.367063	0.618726
P18572	Bsg	12215	0.385531	0.130644	0.336644		0.617441	-0.0731737	-0.18868		0.397864	0.0574707	0.300623
Q8BGN3	Enpp6	320981	0.027011	-0.615047	-0.891252		0.304608	0.303029	0.399884		0.268715	-0.312018	-0.395676
P51855	Gss	14854	0.824548	-0.120849	-0.0724216		0.0876723	1.47756	0.836688		0.100879	1.35671	0.752355
Q8BNU0	Armc6	76813	0.877668	0.0279893	0.0499683		0.724416	-0.0641207	-0.12164		0.848523	-0.0361314	-0.0655852
Q9CQW1	Ykt6	56418	0.270613	-0.188369	-0.45681		0.250179	0.225039	0.413199		0.741791	0.03667	0.135112
P10126	Eef1a1	13627	0.88737	-0.0168688	-0.0477153		0.0270269	-0.371408	-0.987512		0.0376967	-0.388277	-0.814403
A2AHG0	Lzts3	241638	0.643293	-0.134051	-0.152656		0.260318	0.360212	0.424809		0.483463	0.226161	0.247358
P46664	Adss2	11566	0.176538	0.156723	0.526113		0.243688	-0.205405	-0.42841		0.748363	-0.0486814	-0.134027
Q9WTX6	Cul1	26965	0.895292	0.0227265	0.0441471		0.859539	0.0301029	0.0618772		0.677021	0.0528294	0.143791
Q9CQS4	Slc25a46	67453	0.072349	0.256153	0.684049		0.158695	-0.341329	-0.552932		0.705916	-0.0851762	-0.153778
O88910	Mpp3		0.777277	-0.121794	-0.093164		0.0396019	0.647169	0.802171		0.133801	0.525375	0.563387
Q8VHJ5	Mark1	226778	0.150821	-0.156808	-0.5131		0.273439	0.135824	0.388989		0.823592	-0.0209841	-0.0796615
Q3TC72	Fahd2	68126	0.555707	-0.0800086	-0.192792		0.0713796	0.216996	0.695383		0.221693	0.136987	0.445681
P62270	Rps18	20084	0.710147	-0.0539658	-0.124004		0.996527	-0.000674128	-0.00149683		0.656562	-0.0546399	-0.154932
Q9DB60	Prxl2b	66469	0.389541	-0.228369	-0.290656		0.530146	-0.224692	-0.218112		0.138556	-0.453061	-0.569296
P26369	U2af2	22185	0.167779	1.27703	0.553719		0.357978	-0.668591	-0.3664		0.209687	0.608435	0.450362
Q8K2T1	Nmral1	67824	0.610312	0.203287	0.166821		0.703959	0.120802	0.13312		0.308884	0.32409	0.362533
Q63912	Omg	18377	0.237211	0.130873	0.403181		0.110682	0.189012	0.592833		0.0130114	0.319886	1.09722
Q7SIG6	Asap2	211914	0.379422	0.49894	0.337534		0.287549	-0.690799	-0.393221		0.642913	-0.191859	-0.169235
Q91YR1	Twf1	19230	0.372423	-0.0774408	-0.309598		0.00563197	0.336069	1.2129		0.0114543	0.258628	1.2329
P62754	Rps6	105244208	0.306015	0.15523	0.370642		0.168088	-0.211393	-0.600551		0.461753	-0.0561629	-0.268066
Q9Z2U1	Psma5	26442	0.422256	0.0461887	0.278334		0.574633	-0.0352157	-0.194598		0.82006	0.010973	0.0805645
Q3UU96	Cdc42bpa	226751	0.762885	0.135709	0.0988171		0.779858	0.128286	0.0962502		0.549021	0.263995	0.211843
Q8R317	Ubqln1	56085	0.206644	-0.343461	-0.427828		0.900811	-0.042058	-0.0431274		0.203479	-0.38552	-0.468055
Q8R050	Gspt1	14852	0.247962	0.236302	0.409171		0.937582	0.0255694	0.0288132		0.441808	0.261871	0.325802
P60229	Eif3e	16341	0.427132	-0.207188	-0.276005		0.359829	-0.370109	-0.323079		0.0927519	-0.577297	-0.708646
Q921F4	Hnrnpll	72692	0.929085	0.0217031	0.0289338		0.148857	0.282842	0.528204		0.157027	0.304545	0.521782
Q8CI71	Vps50	73288	0.171749	0.421657	0.523086		0.314758	-0.410069	-0.438572		0.982137	0.0115883	0.00789066
P46061	Rangap1	19387	0.106893	-0.427101	-0.637487		0.857918	-0.0536563	-0.0630125		0.0148486	-0.480757	-1.07127
Q8BLF1	Nceh1	320024	0.969998	-0.00453655	-0.0127279		0.0540833	-0.326156	-0.84188		0.0785384	-0.330692	-0.66663
P19536	Cox5b		0.458844	0.116063	0.248658		0.0962201	-0.299624	-0.62662		0.209542	-0.183561	-0.451976
Q8BJH1	Zc2hc1a	67306	0.316592	0.312192	0.409012		0.501279	-0.222188	-0.238119		0.669714	0.0900047	0.169756
Q8CIQ7	Dock3		0.616403	-0.189065	-0.163538		0.837164	0.0693812	0.0716509		0.696854	-0.119684	-0.135773
O70252	Hmox2	15369	0.653019	-0.105296	-0.147168		0.993522	0.0023793	0.00282461		0.701165	-0.102917	-0.136843
Q8BIW1	Prune1	229589	0.411124	0.14311	0.271297		0.338483	0.414504	0.427021		0.233365	0.557614	0.552541
O08547	Sec22b	20333	0.828871	0.0185025	0.0704434		0.0137069	-0.24483	-1.01895		0.0310465	-0.226327	-0.854014
Q99L13	Hibadh	58875	0.908606	-0.0186774	-0.0376866		0.164071	-0.33237	-0.548567		0.166832	-0.351048	-0.515314
Q9CPP6	Ndufa5	68202	0.953643	0.00883841	0.0191295		0.718901	0.046123	0.140187		0.569988	0.0549614	0.212978
P12815	Pdcd6	18570	0.184147	0.0720633	0.451572		0.932238	0.00690018	0.0315768		0.355626	0.0789635	0.361315
P62962	Pfn1	18643	0.316148	-0.0557121	-0.362809		0.0043546	-0.166709	-1.38346		0.00531904	-0.222422	-1.25574
P63276	Rps17	20068	0.620953	-0.0894103	-0.162009		0.200749	-0.308262	-0.462917		0.083004	-0.397672	-0.667909
P23242	Gja1	14609	0.936289	-0.0149226	-0.0286995		0.221442	-0.323645	-0.438141		0.103164	-0.338567	-0.705784
Q99KE1	Me2	107029	0.155494	-0.307494	-0.496765		0.913475	0.0185919	0.0372765		0.160941	-0.288902	-0.525102
Q9CYZ2	Tpd52l2	66314	0.863893	0.0346252	0.0559909		0.107218	-0.436583	-0.597298		0.109049	-0.401958	-0.60478
Q69ZK9	Nlgn2	216856	0.125579	-0.263803	-0.528724		0.407083	-0.203451	-0.300374		0.0580605	-0.467254	-0.771002
P60335	Pcbp1	23983	0.50886	0.0581964	0.253291		0.29967	-0.0985881	-0.394256		0.379382	-0.0403917	-0.321652
Q8BYM5	Nlgn3	245537	0.714998	0.0238291	0.119511		0.229515	0.165031	0.528315		0.185136	0.18886	0.566279
Q9QYF9	Ndrg3	29812	0.365556	0.140336	0.300969		0.238124	-0.200675	-0.42158		0.706094	-0.0603386	-0.130792
Q9CXY6	Ilf2	67781	0.237114	-0.220344	-0.42649		0.565525	0.10745	0.206966		0.321693	-0.112894	-0.350413
Q8VD75	Hip1	215114	0.964287	0.0324317	0.0152962		0.39405	-0.739047	-0.356205		0.166039	-0.706615	-0.555092
P41216	Acsl1	14081	0.572718	-0.0695139	-0.190844		0.18334	0.291278	0.52901		0.265008	0.221764	0.482481
Q7TQH0	Atxn2l	233871	0.317794	-0.157544	-0.341649		0.1102	0.329232	0.604279		0.305174	0.171688	0.394871
O55022	Pgrmc1	53328	0.84323	0.0444241	0.0648295		0.163271	0.453439	0.591082		0.145884	0.497863	0.583067
O09061	Psmb1	19170	0.338902	-0.0968212	-0.319466		0.609811	0.0447246	0.184875		0.479813	-0.0520966	-0.252268
Q8BMI3	Gga3	260302	0.360432	-0.141499	-0.311339		0.973873	0.00731861	0.0115279		0.495688	-0.13418	-0.261384
P04919	Slc4a1	20533	0.133613	2.90115	0.74557		0.274401	-1.34603	-0.44844		0.128865	1.55512	0.7395
Q9CQ62	Decr1	67460	0.8452	-0.0470044	-0.0663898		0.160544	0.330603	0.558644		0.294517	0.283598	0.371688
Q8BW96	Camk1d	227541	0.643124	-0.05877	-0.152789		0.725415	-0.0410324	-0.12676		0.295219	-0.0998024	-0.377883
P31650	Slc6a11	243616	0.188992	-0.305081	-0.51399		0.297861	-0.189948	-0.396737		0.077248	-0.495029	-0.683586
P15532	Nme1	18102	0.24989	0.116508	0.406819		0.0519767	-0.231967	-0.759934		0.178904	-0.115459	-0.494474
Q8BR92	Palm2	677884	0.370691	-0.180604	-0.306416		0.404487	-0.205651	-0.292337		0.05769	-0.386255	-0.746403
O88447	Klc1		0.822299	-0.0303648	-0.0752994		0.887297	0.0183791	0.0506804		0.89499	-0.0119857	-0.0453194
Q9CX86	Hnrnpa0	77134	0.516228	-0.198533	-0.214348		0.993614	-0.00201134	-0.00276275		0.471051	-0.200545	-0.257913
O70439	Stx7		0.891957	-0.0139153	-0.0460393		0.242817	0.0864239	0.418784		0.478405	0.0725085	0.252728
Q8R326	Pspc1	66645	0.0658853	0.345795	0.655555		0.948065	0.0131411	0.0237174		0.155844	0.358936	0.546319
P70429	Evl	14026	0.254161	0.176818	0.382588		0.691871	0.0777774	0.145065		0.244594	0.254595	0.447688
Q3UHK1	Slc2a13	239606	0.677837	0.0836473	0.135303		0.151942	-0.391896	-0.534388		0.258297	-0.308249	-0.411952
Q9Z0G0	Gipc1	67903	0.75718	0.11095	0.104964		0.792996	0.0667264	0.0910277		0.626976	0.177677	0.170046
Q8R361	Rab11fip5	52055	0.879203	-0.0309701	-0.0499622		0.163827	0.198391	0.521231		0.337857	0.167421	0.36147
O70310	Nmt1	18107	0.487047	0.1475	0.228982		0.746218	-0.0711375	-0.113555		0.755162	0.0763629	0.10798
Q6P1B1	Xpnpep1	170750	0.629032	-0.187232	-0.166215		0.326991	0.572715	0.425875		0.502296	0.385483	0.249759
Q9CXW3	Cacybp	12301	0.43939	-0.215138	-0.26385		0.537231	0.134853	0.214966		0.763486	-0.0802854	-0.104741
P62702	Rps4x	20102	0.298598	-0.135641	-0.349343		0.475845	0.0823037	0.25906		0.566881	-0.0533374	-0.201827
P62264	Rps14	20044	0.185195	0.154529	0.457139		0.891595	0.0152185	0.0483928		0.215796	0.169748	0.447331
Q03059	Chat		0.377478	0.185937	0.305694		0.277881	-0.341594	-0.393973		0.587715	-0.155657	-0.209144
Q9CXJ4	Abcb8	74610	0.571735	0.0772086	0.191187		0.445686	0.068108	0.266083		0.272201	0.145317	0.408826
Q9JKN6	Nova1	664883	0.151206	0.406636	0.498297		0.0539362	-0.653877	-0.738859		0.431497	-0.247241	-0.276891
P21278	Gna11	14672	0.74962	0.050027	0.108377		0.321303	0.231547	0.367603		0.211373	0.281574	0.537746
Q99L45	Eif2s2	67204	0.480783	-0.179148	-0.250146		0.594993	-0.171757	-0.18428		0.138986	-0.350905	-0.584638
Q9Z1X4	Ilf3	16201	0.616108	-0.203209	-0.16507		0.678194	0.173113	0.143054		0.929623	-0.0300964	-0.0303911
Q5SNZ0	Ccdc88a	108686	0.616455	0.0860641	0.180211		0.675399	-0.0542909	-0.154132		0.871215	0.0317732	0.0559917
P83510	Tnik	665113	0.989124	0.0036526	0.00451854		0.352056	-0.259039	-0.347349		0.220444	-0.255386	-0.444479
P43406	Itgav	16410	0.408501	-0.165073	-0.274706		0.843745	0.0344303	0.0722858		0.36102	-0.130643	-0.335541
Q921F2	Tardbp	230908	0.577319	0.102697	0.182554		0.240116	-0.245076	-0.426183		0.518228	-0.142379	-0.225236
Q08460	Kcnma1	16531	0.612119	0.251801	0.188071		0.499561	-0.33754	-0.285005		0.668201	-0.0857389	-0.154239
Q8VE47	Uba5	66663	0.375138	0.20402	0.294888		0.330423	-0.227415	-0.343125		0.916616	-0.0233951	-0.0359566
Q6PD03	Ppp2r5a	226849	0.890833	0.0310616	0.0462215		0.538623	-0.154485	-0.228677		0.679642	-0.123423	-0.142825
Q5DTY9	Kctd16	383348	0.564519	-0.196386	-0.216759		0.0998284	1.14645	0.932056		0.139098	0.950064	0.647797
Q9ERI6	Rdh14	105014	0.757796	0.057431	0.100432		0.0598512	0.542595	0.850802		0.0466791	0.600026	0.886594
Q9DB72	Btbd17	72014	0.732191	-0.0647888	-0.121388		0.587165	0.131418	0.188227		0.720947	0.0666296	0.13887
P35293	Rab18	19330	0.629558	-0.0433136	-0.163733		0.208752	0.214499	0.572068		0.31359	0.171185	0.395287
Q8C522	Endod1	71946	0.457647	-0.220036	-0.24482		0.323447	-0.295712	-0.350223		0.102511	-0.515748	-0.617331
P97494	Gclc	14629	0.74375	-0.0742822	-0.106399		0.844042	-0.0504933	-0.0686048		0.631699	-0.124775	-0.166916
O89112	Lancl1	14768	0.989048	-0.00202398	-0.00463627		0.103987	0.235193	0.649817		0.0226225	0.233169	0.918035
Q99J99	Mpst	246221	0.633375	0.164856	0.190554		0.886324	0.051328	0.0499892		0.337092	0.216184	0.405672
Q8K021	Scamp1	107767	0.628208	-0.0501912	-0.181628		0.194785	-0.218423	-0.620784		0.154439	-0.268614	-0.537573
Q99JR1	Sfxn1	14057	0.566235	0.0640851	0.198057		0.0344315	-0.322797	-0.836543		0.0309175	-0.258712	-0.906684
Q6P069	Sri	109552	0.77442	-0.0469692	-0.108591		0.584905	0.0895835	0.211522		0.50747	0.0426143	0.231528
Q14BI2	Grm2	108068	0.90178	-0.0132933	-0.0402914		0.323301	0.161356	0.372597		0.343696	0.148062	0.371595
Q9DBC7	Prkar1a	19084	0.0396947	0.206853	0.849735		0.00919829	-0.302701	-1.25725		0.104382	-0.0958482	-0.602907
Q6I6G8	Hecw2	329152	0.0268795	0.477777	0.819634		0.636959	-0.0626611	-0.171136		0.0248651	0.415116	0.979232
Q05BC3	Eml1	68519	0.213865	-0.647522	-0.429632		0.996985	0.00200786	0.00156115		0.0677645	-0.645514	-0.856233
Q6IRU2	Tpm4	326618	0.669837	-0.156171	-0.154168		0.238093	0.687455	0.564117		0.355866	0.531284	0.352427
Q9R1V7	Adam23	23792	0.913661	0.0263061	0.035252		0.604653	0.0945376	0.18253		0.554154	0.120844	0.212234
Q6X893	Slc44a1	100434	0.564897	-0.546957	-0.188284		0.971542	0.0384513	0.0122307		0.578085	-0.508506	-0.192336
P57776	Eef1d	66656	0.529104	0.121609	0.214961		0.610387	-0.0893055	-0.195123		0.77822	0.0323035	0.0994894
Q6DFW4	Nop58	55989	0.739966	-0.29808	-0.109367		0.916778	0.0907224	0.0375083		0.739054	-0.207357	-0.116095
O88998	Olfm1	56177	0.487368	0.0896155	0.240835		0.0583124	-0.250947	-0.775439		0.31666	-0.161332	-0.353971
Q9JKB1	Uchl3	50933	0.492181	-0.0857654	-0.233364		0.899842	-0.0181607	-0.0431542		0.374285	-0.103926	-0.323372
O88322	Nid2	18074	0.717746	0.543671	0.141173		0.743988	0.508507	0.113745		0.490741	1.05218	0.313587
P34152	Ptk2	14083	0.660926	-0.0630468	-0.143321		0.38316	-0.141358	-0.305707		0.182308	-0.204404	-0.484939
Q99JP7	Ggt7	207182	0.414241	0.136207	0.270386		0.191016	-0.268377	-0.47585		0.498867	-0.132171	-0.24009
B2RSH2	Gnai1	14677	0.711357	-0.0582556	-0.121371		0.145439	0.239563	0.549486		0.286988	0.181307	0.379178
Q8BML9	Qars1	97541	0.080572	0.751559	0.629072		0.402383	-0.29075	-0.294832		0.227956	0.460808	0.432511
Q9CQI3	Gmfb	63985	0.345025	0.0505177	0.336236		0.147154	-0.122451	-0.5465		0.32476	-0.0719334	-0.408876
Q61024	Asns	27053	0.363664	-0.302857	-0.316009		0.575006	0.216413	0.193962		0.751163	-0.0864444	-0.113606
Q8CGU1	Calcoco1	67488	0.37467	1.97387	0.409427		0.960288	0.0648074	0.017415		0.164143	2.03867	0.759669
Q8K394	Plcl2	224860	0.824126	-0.0528239	-0.0754964		0.67514	-0.0980156	-0.159736		0.297477	-0.15084	-0.378635
Q921M3	Sf3b3	101943	0.911707	0.0625463	0.0360191		0.360837	-0.575849	-0.323469		0.393351	-0.513303	-0.299496
P70399	Tp53bp1	27223	0.0767616	0.900023	0.662534		0.420451	-0.300213	-0.295784		0.100933	0.59981	0.609733
Q8C0C7	Farsa	66590	0.97095	-0.00348345	-0.0119547		0.850961	0.0166822	0.0652508		0.89698	0.0131988	0.0443944
Q3UMT1	Ppp1r12c	232807	0.955942	0.0471244	0.0184799		0.198359	0.955355	0.463919		0.12827	1.00248	0.59943
P62484	Abi2	329165	0.439791	0.202843	0.281249		0.811643	0.0547667	0.0904624		0.0581869	0.25761	0.725348
Q8BHL5	Elmo2	140579	0.295869	-0.406291	-0.351068		0.582137	-0.222219	-0.190255		0.131372	-0.62851	-0.558042
Q60668	Hnrnpd	11991	0.754572	-0.0545615	-0.103652		0.741769	-0.063494	-0.113444		0.457778	-0.118055	-0.26186
Q61029	Tmpo	21917	0.765829	0.103588	0.0990465		0.336562	0.397641	0.382099		0.281663	0.501229	0.399133
Q8VE70	Pdcd10	56426	0.268094	-0.273201	-0.435554		0.248028	0.298537	0.432089		0.833884	0.0253361	0.0758956
Q9EQQ9	Oga	76055	0.0809414	0.254892	0.619859		0.131209	-0.411687	-0.661593		0.571505	-0.156794	-0.214696
Q3TES0	Iqsec3	243621	0.328603	0.814037	0.329664		0.802766	-0.202168	-0.0865052		0.529959	0.611868	0.227738
Q8CHT0	Aldh4a1	212647	0.888931	0.0474887	0.0479695		0.0751706	0.920111	0.909484		0.0713579	0.9676	0.772544
Q9JKF6	Nectin1	58235	0.528454	-0.204263	-0.248933		0.0500749	0.322616	0.836513		0.691899	0.118354	0.146454
Q9Z2Y8	Plpbp	114863	0.917641	-0.00966259	-0.0374371		0.797093	-0.0333781	-0.0887754		0.677181	-0.0430407	-0.168883
P10605	Ctsb	13030	0.359589	-0.10062	-0.304652		0.0641187	0.200792	0.706556		0.336429	0.100172	0.338471
Q9QXB9	Drg2	13495	0.362816	0.321638	0.310883		0.352928	-0.299161	-0.357104		0.926133	0.0224772	0.0325114
O35668	Hap1	15114	0.464063	-0.326641	-0.270716		0.526289	-0.138522	-0.222022		0.317925	-0.465163	-0.411098
E9Q7X7	Nrxn2		0.106624	-0.650977	-0.643022		0.249141	1.99557	0.637504		0.33839	1.3446	0.477154
P61202	Cops2	12848	0.853775	-0.0250255	-0.061613		0.792004	-0.0490307	-0.0918872		0.650032	-0.0740562	-0.17005
Q3TY60	Fam131b	76156	0.765786	0.0852326	0.0970467		0.815055	0.0917457	0.0870874		0.671092	0.176978	0.155384
Q8BRF7	Scfd1	76983	0.217516	0.297316	0.416366		0.255935	-0.281195	-0.405614		0.950272	0.0161207	0.021473
P62812	Gabra1	14394	0.711314	-0.0686072	-0.121861		0.435363	0.128607	0.287423		0.636551	0.0599998	0.165946
Q8BFZ9	Erlin2	244373	0.88706	0.0376526	0.0495827		0.564657	-0.175937	-0.225468		0.712948	-0.138284	-0.127323
P49813	Tmod1	21916	0.429481	0.142008	0.273713		0.799283	0.0327051	0.0887043		0.355325	0.174713	0.328432
O35465	Fkbp8	14232	0.285233	0.118333	0.384986		0.13991	-0.219601	-0.541456		0.400512	-0.101268	-0.326153
P63028	Tpt1	22070	0.744229	-0.0553649	-0.107104		0.527046	-0.140798	-0.22177		0.3368	-0.196162	-0.354124
P23492	Pnp	18950	0.475166	0.743042	0.274388		0.188461	-2.12939	-0.630265		0.0576085	-1.38635	-0.861784
Q9CXS4	Cenpv	73139	0.0812013	0.257356	0.618266		0.408121	-0.117118	-0.289513		0.327912	0.140237	0.349242
Q99L04	Dhrs1	52585	0.809672	-0.196228	-0.0784855		0.21404	1.38783	0.539313		0.256832	1.1916	0.468414
P39054	Dnm2	13430	0.296814	-0.599042	-0.381574		0.833095	-0.14836	-0.078408		0.0337941	-0.747401	-0.834569
P70699	Gaa	14387	0.952354	0.0103942	0.0202016		0.473168	-0.134611	-0.255041		0.359258	-0.124217	-0.323788
Q6GQS1	Slc25a23	66972	0.170845	-0.335701	-0.504187		0.0915299	0.421488	0.660358		0.520301	0.0857873	0.224318
Q9D0M3	Cyc1	66445	0.470935	-0.0869247	-0.23695		0.210615	-0.191943	-0.457346		0.0751046	-0.278868	-0.685975
Q91YD9	Wasl	73178	0.00804648	0.394603	1.07397		0.21419	-0.287475	-0.501019		0.65619	0.107128	0.178562
Q9CQM9	Glrx3	30926	0.808384	0.0403564	0.0795907		0.815105	0.0348686	0.0809555		0.664706	0.075225	0.149376
O35226	Psmd4	19185	0.357264	0.460651	0.335331		0.705142	-0.171862	-0.135532		0.373069	0.288789	0.316671
O54724	Cavin1	19285	0.518349	0.514349	0.273506		0.911947	0.0814638	0.0384967		0.26725	0.595813	0.520155
Q8QZT2	Ccsap	73420	0.111649	0.564214	0.643781		0.65669	-0.126855	-0.161644		0.0393621	0.437359	0.831358
Q8VD65	Pik3r4	75669	0.296742	0.252513	0.348743		0.798365	0.0966426	0.0995071		0.416339	0.349156	0.319643
Q8K4Z5	Sf3a1	67465	0.654869	-0.137755	-0.146269		0.4384	-0.277165	-0.27048		0.197073	-0.41492	-0.465126
P62075	Timm13	30055	0.759932	-0.0432199	-0.103462		0.0998447	0.460554	0.816103		0.128972	0.417335	0.641326
P70392	Rasgrf2	19418	0.603157	0.250329	0.169991		0.804417	0.142336	0.0888052		0.5257	0.392664	0.234276
P61082	Ube2m	22192	0.271747	-0.24898	-0.38991		0.443041	0.110811	0.267651		0.502714	-0.13817	-0.246771
Q8R146	Apeh	235606	0.397073	0.201538	0.280525		0.587647	-0.157551	-0.196936		0.890628	0.0439863	0.0485516
Q9CQF9	Pcyox1	66881	0.485191	0.180675	0.239802		0.603245	0.149281	0.201514		0.350523	0.329956	0.33637
Q9WVA4	Tagln2	21346	0.82405	0.10915	0.0822988		0.899222	-0.074231	-0.0434765		0.934151	0.0349189	0.0322158
Q9R1P0	Psma4	26441	0.958277	-0.0112656	-0.017163		0.233723	0.345521	0.446543		0.223736	0.334256	0.485113
Q922Q4	Pycr2	69051	0.482917	-0.120061	-0.261581		0.0495758	-0.258834	-0.811547		0.0803463	-0.378896	-0.694656
Q8R574	Prpsap2	212627	0.767999	-0.0223907	-0.0958618		0.779634	-0.0387508	-0.107597		0.658682	-0.0611416	-0.170472
P59999	Arpc4	68089	0.916938	0.00995366	0.034228		0.167474	0.27184	0.629315		0.161121	0.281793	0.598434
P61087	Ube2k	53323	0.615009	-0.192509	-0.164618		0.180448	0.581991	0.514257		0.341224	0.389482	0.345414
Q9QZD9	Eif3i	54709	0.269104	-0.278006	-0.391037		0.932071	0.0340832	0.0301625		0.462881	-0.243923	-0.295649
Q02819	Nucb1	18220	0.961784	0.0086315	0.0171951		0.6323	0.0843431	0.178427		0.31299	0.0929746	0.35722
P62317	Snrpd2	107686	0.703683	-0.0972289	-0.137868		0.718444	0.09817	0.127587		0.995187	0.00094111	0.00214751
P67871	Csnk2b	13001	0.559293	-0.0500298	-0.205231		0.146308	-0.112521	-0.56435		0.123736	-0.162551	-0.5702
Q9D0R2	Tars1	110960	0.646698	-0.0834857	-0.150437		0.924106	0.0283394	0.0349185		0.843197	-0.0551463	-0.0754491
O88704	Hcn1	15165	0.581226	-0.205525	-0.189552		0.766685	0.111885	0.108968		0.828742	-0.09364	-0.0743134
P62918	Rpl8	26961	0.776706	-0.0581469	-0.0962619		0.448418	0.164064	0.265686		0.506061	0.105917	0.236344
Q8K221	Arfip2	76932	0.629988	-0.058646	-0.168635		0.434026	0.136383	0.278776		0.59278	0.0777371	0.214271
O08919	Numbl	18223	0.79717	-0.0243459	-0.0840363		0.143817	0.143476	0.534221		0.167824	0.11913	0.502284
Q9JIG7	Ccdc22	54638	0.488815	-0.531252	-0.263655		0.116494	1.38831	0.801332		0.27406	0.85706	0.403123
P63213	Gng2	14702	0.286115	-0.144016	-0.375172		0.346648	0.163086	0.334169		0.888623	0.0190703	0.0523208
Q9EQ80	Nif3l1	65102	0.419498	-0.151329	-0.314037		0.317194	0.18566	0.430064		0.540121	0.0343304	0.215514
Q8VDK1	Nit1	27045	0.973569	-0.00542127	-0.0107424		0.4302	0.113032	0.276308		0.453181	0.107611	0.262369
P84075	Hpca	15444	0.313484	-0.182534	-0.381873		0.528934	0.112329	0.244973		0.35673	-0.0702052	-0.323947
O54833	Csnk2a2	13000	0.115193	0.361409	0.546428		0.322783	0.174132	0.349102		0.0150559	0.535541	0.998645
Q9QYA2	Tomm40	53333	0.171907	-0.236589	-0.466273		0.792089	0.0877021	0.103943		0.63374	-0.148887	-0.185709
P46935	Nedd4	17999	0.643066	0.139529	0.162416		0.282329	-0.434945	-0.444238		0.543086	-0.295415	-0.213195
Q8CG76	Akr7a2	110198	0.851152	0.0298349	0.062339		0.440703	0.0784974	0.274659		0.450391	0.108332	0.283692
Q8JZW5	Sh2d5	230863	0.377886	0.297926	0.299066		0.567875	-0.265721	-0.203368		0.944727	0.0322054	0.0259759
E9Q7G0	Numa1	101706	0.639882	0.228677	0.153831		0.59421	0.196271	0.195157		0.21575	0.424948	0.459454
O35250	Exoc7	53413	0.260547	0.304173	0.377153		0.257832	0.418954	0.457095		0.0997664	0.723127	0.71179
Q9DBE8	Alg2	56737	0.745408	-0.0356301	-0.10744		0.0320125	-0.24037	-0.847066		0.0411738	-0.276	-0.807071
P16283	Slc4a3	20536	0.330324	0.614449	0.330049		0.213091	-0.79469	-0.467421		0.760049	-0.180241	-0.105457
Q9EPL8	Ipo7	233726	0.71955	-0.0373337	-0.117147		0.722133	0.0300358	0.123236		0.936481	-0.00729787	-0.0278175
Q9CQ69	Uqcrq	22272	0.862589	0.0603867	0.0561896		0.959289	0.0183031	0.0175605		0.825474	0.0786898	0.0762223
O08989	Mras	17532	0.683307	-0.0577982	-0.133249		0.312604	0.13292	0.359946		0.515948	0.0751216	0.225694
Q8BFU3	Rnf214	235315	0.411609	-0.381548	-0.283476		0.122045	1.41475	0.795814		0.19144	1.03321	0.573194
Q9D1X0	Nol3	78688	0.825607	0.0279258	0.072296		0.188908	-0.428909	-0.590954		0.224857	-0.400983	-0.505699
Q9DBG6	Rpn2	20014	0.966206	-0.0114044	-0.0161706		0.668469	-0.145617	-0.14823		0.485504	-0.157022	-0.285843
P01027	C3	12266	0.00194774	2.86881	2.40317		0.0179064	-1.16408	-0.964509		0.0650887	1.70473	1.11894
Q9D4H1	Exoc2	66482	0.866083	0.0333049	0.0569654		0.564836	-0.232687	-0.216663		0.60333	-0.199382	-0.217013
Q61166	Mapre1	13589	0.126223	-0.23898	-0.588854		0.242986	0.184245	0.434228		0.525003	-0.0547349	-0.223754
P19157	Gstp1	14870	0.644038	0.0690679	0.151027		0.0302869	-0.392492	-0.863042		0.0518182	-0.323424	-0.74709
Q9CYG7	Tomm34	67145	0.942052	0.0248462	0.0236325		0.23767	-0.845382	-0.470789		0.263027	-0.820536	-0.430871
P53994	Rab2a	59021	0.00292471	-0.111832	-1.36248		0.29214	-0.0776441	-0.436		0.0310105	-0.189476	-1.26187
P40336	Vps26a	30930	0.604938	-0.144157	-0.168909		0.0370823	-0.863326	-0.815564		0.0137931	-1.00748	-1.01709
Q9D6J5	Ndufb8	67264	0.407032	0.213857	0.311433		0.0932379	-0.552453	-0.660177		0.0932167	-0.338595	-0.665761
P15116	Cdh2	12558	0.705973	-0.0739767	-0.130808		0.558029	-0.149572	-0.20277		0.266708	-0.223549	-0.430232
Q8CI32	Bag5	70369	0.226293	0.419322	0.411439		0.0581599	-0.625791	-0.72326		0.605311	-0.206469	-0.180061
Q9QZQ8	Macroh2a1	26914	0.35521	-0.0876217	-0.307745		0.716715	-0.0397721	-0.125627		0.22361	-0.127394	-0.446448
Q62351	Tfrc	22042	0.727173	-0.126609	-0.118766		0.382941	-0.408494	-0.309351		0.121165	-0.535103	-0.582989
P07759	Serpina3k	20714	0.010418	1.5285	1.47834		0.0731327	-0.767299	-0.687406		0.102125	0.761197	0.808056
Q8VHH5	Agap3		0.657222	-0.0469863	-0.151586		0.124452	0.169595	0.585638		0.103668	0.122609	0.60678
P23953	Ces1c	13884	0.0431952	0.875064	0.734245		0.55407	-0.231901	-0.209607		0.225134	0.643163	0.454443
P61022	Chp1	56398	0.897543	0.022166	0.0445017		0.459261	-0.129591	-0.283505		0.290096	-0.107425	-0.377493
Q8QZR5	Gpt	76282	0.181388	0.638524	0.456558		0.964219	-0.0212272	-0.0157485		0.289626	0.617297	0.396484
Q62048	Pea15	18611	0.209004	0.109329	0.434947		0.0929081	-0.144259	-0.645523		0.716303	-0.0349303	-0.12502
Q8K2C9	Hacd3	57874	0.849792	0.0580232	0.0614833		0.450759	0.274666	0.274057		0.368362	0.332689	0.332641
Q9QUG9	Rasgrp2	19395	0.428869	-0.232742	-0.284057		0.0332795	1.17099	1.26505		0.0522771	0.938246	0.880322
Q9CQ75	Ndufa2	17991	0.329257	0.243359	0.448508		0.39494	-0.208453	-0.366102		0.457812	0.034906	0.286256
P60766	Cdc42	12540	0.997932	-0.000299672	-0.000859901		0.378814	0.118176	0.309344		0.313192	0.117877	0.37396
O70305	Atxn2	20239	0.24101	0.522674	0.397069		0.760359	-0.173494	-0.115265		0.62364	0.34918	0.17998
Q80WM4	Hapln4	330790	0.355406	-0.358301	-0.313444		0.624496	0.214888	0.178246		0.742659	-0.143412	-0.113778
Q91VZ6	Smap1	98366	0.977557	0.00311887	0.00915833		0.397105	0.0990158	0.296775		0.349363	0.102135	0.332935
Q8BLY2	Tars3	272396	0.63231	0.158958	0.156462		0.0677253	0.73061	0.75532		0.0395049	0.889568	0.919938
Q8C167	Prepl	213760	0.901887	0.0236179	0.0442827		0.384144	-0.260085	-0.308302		0.347097	-0.236467	-0.397846
Q3UHK6	Tenm4	23966	0.857353	-0.137933	-0.0703878		0.7621	0.251468	0.106199		0.79967	0.113535	0.100643
Q99J08	Sec14l2	67815	0.182821	-0.182316	-0.470287		0.21327	0.940435	0.67929		0.276424	0.75812	0.55344
P54822	Adsl	11564	0.174765	-0.121506	-0.465511		0.534654	-0.0813174	-0.234975		0.147117	-0.202823	-0.566679
Q9CQC7	Ndufb4	100042503	0.303229	0.213336	0.466238		0.518228	-0.128463	-0.256608		0.19066	0.0848728	0.56482
Q8BH58	Tiprl	226591	0.392846	-0.154505	-0.283203		0.598459	-0.102085	-0.181994		0.154381	-0.256589	-0.519159
Q99M87	Dnaja3	83945	0.228441	-0.260024	-0.40624		0.0946912	0.462404	0.655239		0.379628	0.20238	0.324074
P62897	Cycs	13063	0.441732	-0.0812369	-0.255415		0.881901	-0.0229134	-0.053064		0.473601	-0.10415	-0.271409
Q3UTH8	Arhgef9	236915	0.780709	-0.14922	-0.0909358		0.0850424	1.24515	0.742628		0.10324	1.09593	0.728424
Q91YM2	Arhgap35	232906	0.374463	0.369404	0.307365		0.669174	0.16329	0.147292		0.145882	0.532694	0.556935
O54734	Ddost	13200	0.96835	0.00596285	0.0138626		0.955217	-0.00939381	-0.0193795		0.97659	-0.00343096	-0.010523
Q99JW2	Acy1	109652	0.364884	-0.245575	-0.312839		0.82337	0.0627677	0.0808834		0.560362	-0.182807	-0.201861
P97467	Pam	18484	0.408085	-0.426048	-0.285315		0.0718945	0.63722	0.680023		0.600477	0.211172	0.18698
Q9CYH2	Prxl2a	70564	0.538366	-0.0516073	-0.208074		0.596903	0.0861594	0.201365		0.818404	0.0345521	0.09461
Q60714	Slc27a1	26457	0.272401	-0.480235	-0.369309		0.63419	0.202013	0.164345		0.485108	-0.278222	-0.242974
Q91YP2	Nln	75805	0.591724	-0.086484	-0.175611		0.284313	0.233868	0.411375		0.486847	0.147384	0.254236
Q6PHZ2	Camk2d	108058	0.385695	0.187258	0.328129		0.677407	-0.119179	-0.144345		0.779593	0.0680787	0.115002
Q9Z0Y1	Dctn3	53598	0.807703	-0.0384934	-0.0799992		0.180794	0.25229	0.523412		0.274711	0.213797	0.396934
O08810	Eftud2	20624	0.391177	0.350321	0.286879		0.68192	0.169982	0.142836		0.24325	0.520303	0.439904
B1AZP2	Dlgap4	228836	0.342874	-0.263862	-0.388279		0.483471	0.19718	0.279295		0.437734	-0.066682	-0.27483
Q9Z110	Aldh18a1	56454	0.924295	0.0350662	0.0314539		0.474772	-0.18318	-0.256975		0.674877	-0.148114	-0.156929
Q9DCN2	Cyb5r3	109754	0.972062	0.00355206	0.0121124		0.640278	0.0728287	0.166761		0.58191	0.0763808	0.224957
G3X9K3	Arfgef1	211673	0.145479	-0.408225	-0.50232		0.0922133	-0.581248	-0.628164		0.0087595	-0.989473	-1.12794
P25444	Rps2	16898	0.764862	0.029468	0.0973839		0.109047	-0.160918	-0.592861		0.210558	-0.13145	-0.450122
Q80U19	Daam2	76441	0.951397	0.0264494	0.0197718		0.758518	0.216736	0.118531		0.734525	0.243186	0.129586
O88951	Lin7b	22342	0.513463	-0.0736347	-0.217729		0.138446	0.227782	0.560677		0.253026	0.154148	0.445069
P53395	Dbt	13171	0.948815	-0.0133884	-0.0209084		0.474886	0.134333	0.251763		0.468413	0.120944	0.252865
P47791	Gsr	14782	0.351813	0.0953974	0.308906		0.857411	0.0253811	0.0656471		0.416462	0.120778	0.307047
Q6PDS3	Sarm1	237868	0.937737	0.0368496	0.0260415		0.561981	-0.292867	-0.206686		0.500349	-0.256017	-0.234052
P56812	Pdcd5	56330	0.295483	0.230164	0.401178		0.310841	-0.254641	-0.360818		0.888212	-0.0244774	-0.0529359
Q9R0N7	Syt7	54525	0.451623	-0.117363	-0.270142		0.78868	-0.0509075	-0.092149		0.233576	-0.16827	-0.466604
Q6PE13	Prrt3	210673	0.202554	0.316553	0.432975		0.538452	-0.162248	-0.215334		0.579326	0.154305	0.196457
Q6ZPU9	Kifbp	72320	0.626344	-0.324006	-0.182538		0.59963	0.323213	0.212949		0.999153	-0.000793286	-0.000363784
P32848	Pvalb	19293	0.232675	0.4843	0.484513		0.278427	-0.418431	-0.486383		0.616276	0.0658692	0.180986
P34022	Ranbp1	19385	0.65905	0.0540712	0.148696		0.364185	-0.131271	-0.318595		0.514154	-0.0771995	-0.234326
Q9CYR6	Pgm3	109785	0.201387	0.362721	0.443607		0.756306	-0.0706056	-0.111402		0.157886	0.292115	0.518162
Q7TPB0	Plppr3	216152	0.595157	0.216226	0.185081		0.871106	-0.0660545	-0.0564444		0.621789	0.150171	0.174067
Q9CT10	Ranbp3	71810	0.527835	0.162956	0.21044		0.156467	0.915126	0.722454		0.122586	1.07808	0.757534
A2AHC3	Camsap1	227634	0.767066	-0.150426	-0.0974253		0.448275	-0.402677	-0.30103		0.174994	-0.553103	-0.544434
O35864	Cops5	26754	0.679119	-0.0799417	-0.142538		0.594416	-0.0995235	-0.195029		0.447556	-0.179465	-0.264738
Q62419	Sh3gl1	20405	0.64377	-0.124867	-0.168311		0.32171	-0.300947	-0.403884		0.268391	-0.425814	-0.393244
Q9WVH9	Fbln5	23876	0.721193	-0.478558	-0.11668		0.885204	0.197581	0.0501539		0.784384	-0.280977	-0.0941742
P99027	Rplp2	67186	0.228435	-0.16702	-0.427924		0.769246	0.0380904	0.109347		0.122774	-0.12893	-0.578054
Q9CTY5	Micu3	78506	0.0625456	0.27776	0.774388		0.623868	-0.1166	-0.182064		0.507107	0.16116	0.297442
O88703	Hcn2	15166	0.481782	-0.336393	-0.237856		0.288104	-0.469066	-0.377639		0.150067	-0.805459	-0.555562
Q921J2	Rheb	19744	0.823769	-0.0238907	-0.0815444		0.109475	0.184158	0.73579		0.238846	0.160267	0.421075
Q62425	Ndufa4	17992	0.642842	-0.0329863	-0.151472		0.115293	0.184535	0.64507		0.172639	0.151549	0.557528
O88545	Cops6	26893	0.510547	-0.165681	-0.223189		0.493784	-0.21165	-0.238403		0.124359	-0.37733	-0.5803
Q9D6Z1	Nop56	67134	0.857027	-0.210996	-0.058467		0.362158	-1.32758	-0.390399		0.272109	-1.53858	-0.481375
Q9WV18	Gabbr1	54393	0.943744	0.0303269	0.0228902		0.415217	-0.388067	-0.285018		0.467462	-0.35774	-0.252926
Q9CQX2	Cyb5b	66427	0.615265	0.099285	0.171663		0.32628	-0.190092	-0.396457		0.443294	-0.0908067	-0.279315
P61226	Rap2b	74012	0.183346	-0.26646	-0.525754		0.0622443	0.919423	1.11857		0.121941	0.652963	0.700411
P28798	Grn	14824	0.210031	-0.295546	-0.482652		0.487973	0.0947829	0.24577		0.376987	-0.200763	-0.327068
Q5DTX6	Jcad	240185	0.380721	-0.71338	-0.338267		0.0990058	-0.992203	-0.613166		0.142817	-1.70558	-0.629256
P62746	Rhob	11852	0.66657	-0.0880927	-0.140678		0.186109	0.239603	0.477136		0.407313	0.15151	0.290443
Q9CPQ3	Tomm22	223696	0.959111	0.00480688	0.0172478		0.495525	-0.0698409	-0.238672		0.406299	-0.065034	-0.294713
P56391	Cox6b1	110323	0.420709	-0.101321	-0.302249		0.088475	0.235934	0.66709		0.0850243	0.134613	0.694914
Q921H8	Acaa1a	113868	0.977789	0.00432119	0.0101328		0.0600064	-0.616438	-0.742673		0.049308	-0.612117	-1.0487
Q791T5	Mtch1	56462	0.777565	0.0899042	0.0952664		0.494082	-0.212461	-0.261799		0.551619	-0.122557	-0.211211
Q8C0E2	Vps26b	69091	0.301335	-0.104776	-0.388279		0.749332	0.0346713	0.111922		0.301626	-0.070105	-0.387484
P47963	Rpl13	270106	0.503832	-0.210741	-0.219583		0.646074	0.13359	0.159891		0.760766	-0.0771505	-0.105042
Q3UV70	Pdp1	381511	0.416295	0.135584	0.272113		0.859293	-0.0425758	-0.0680807		0.727288	0.0930086	0.127263
Q91ZZ3	Sncb	104069	0.7593	0.0330386	0.0997794		0.361625	0.0775099	0.36693		0.172343	0.110548	0.565817
P34914	Ephx2	13850	0.29666	0.372052	0.395576		0.0317718	-0.64213	-0.938138		0.564086	-0.270078	-0.203994
P70302	Stim1	20866	0.382009	-0.114045	-0.308916		0.0552458	-0.617527	-0.803499		0.025608	-0.731572	-1.24092
P10639	Txn	22166	0.447028	-0.170722	-0.28318		0.0938298	0.391971	0.67213		0.0652606	0.221249	0.727015
Q8VE33	Gdap1l1		0.778174	-0.0543896	-0.0942706		0.121392	-0.461041	-0.639708		0.111364	-0.515431	-0.600836
Q3U5Q7	Cmpk2	22169	0.749406	0.1449	0.103957		0.0883241	0.559442	0.67606		0.0367353	0.704343	0.861164
P12787	Cox5a	12858	0.419985	0.200076	0.332265		0.239945	-0.313254	-0.527791		0.104284	-0.113178	-0.605232
Q8K0E8	Fgb	110135	0.193519	2.94351	0.62934		0.429295	-1.10811	-0.291914		0.287225	1.83539	0.529968
Q61151	Ppp2r5e	26932	0.605959	-0.0255248	-0.169711		0.857969	0.0117007	0.0630051		0.820529	-0.0138241	-0.0825561
O35343	Kpna4	16649	0.405088	0.390633	0.281919		0.260162	-0.652594	-0.400554		0.630074	-0.261962	-0.170482
Q61165	Slc9a1	20544	0.788471	-0.0881064	-0.0880527		0.676663	-0.139609	-0.146296		0.408872	-0.227715	-0.289178
P28867	Prkcd	18753	0.51843	-0.178564	-0.212383		0.412341	-0.232716	-0.294689		0.105908	-0.411281	-0.609622
Q9DB15	Mrpl12	56282	0.497358	0.117461	0.224233		0.178056	-0.183857	-0.503569		0.676007	-0.0663961	-0.15154
Q9ER00	Stx12	100226	0.275572	-0.10775	-0.36637		0.343622	0.0891412	0.335108		0.816731	-0.0186087	-0.079554
Q6PGF7	Exoc8	102058	0.421038	-0.25425	-0.275858		0.134526	-0.352116	-0.60477		0.0907819	-0.606366	-0.771243
P97393	Arhgap5	11855	0.0227468	-0.914603	-1.09079		0.0579766	1.31174	1.12056		0.380298	0.397137	0.341131
Q9JHQ5	Lztfl1	93730	0.498042	0.311201	0.236134		0.241474	-0.350542	-0.418131		0.937966	-0.0393404	-0.027937
Q8BLE7	Slc17a6	140919	0.758934	0.0498395	0.10087		0.863703	0.0247392	0.0608285		0.537912	0.0745787	0.215093
Q3UJU9	Rmdn3	67809	0.858686	0.0246256	0.0578571		0.183356	0.236805	0.504186		0.142555	0.26143	0.575261
Q8R307	Vps18	228545	0.212117	-0.685009	-0.424562		0.188853	1.32598	0.596609		0.410254	0.640974	0.337485
Q9CZ04	Cops7a	26894	0.561457	0.0326722	0.198372		0.0612771	-0.139089	-0.712476		0.0808116	-0.106417	-0.704649
Q61102	Abcb7	11306	0.279241	-0.473787	-0.377893		0.72949	-0.184335	-0.125682		0.240906	-0.658122	-0.419331
Q9JL04	Fmn2	54418	0.108666	0.522585	0.557476		0.0488658	-0.750651	-0.761418		0.570201	-0.228066	-0.197393
Q9WUK2	Eif4h	22384	0.287101	0.103458	0.442016		0.655585	-0.0626855	-0.156497		0.731762	0.0407727	0.155221
Q3TDN2	Faf2	76577	0.334165	0.260636	0.341761		0.0705966	-0.57289	-0.79058		0.103528	-0.312254	-0.616571
Q78ZA7	Nap1l4	17955	0.439503	-0.196431	-0.25623		0.377661	0.223158	0.309801		0.897368	0.0267279	0.0442958
Q8R1A4	Dock7		0.898844	-0.0144709	-0.0418363		0.0782751	0.478796	0.898558		0.0845119	0.464325	0.805984
Q64442	Sord	20322	0.673298	-0.123667	-0.145289		0.74574	0.107775	0.111663		0.946989	-0.0158923	-0.0237768
P99028	Uqcrh	66576	0.173976	0.21995	0.583004		0.798773	-0.0373012	-0.0932013		0.0352744	0.182648	0.955879
P42567	Eps15	13858	0.0990992	-0.750751	-0.624762		0.0983439	0.743206	0.686095		0.984654	-0.00754529	-0.00659523
Q99K51	Pls3	102866	0.179961	-0.178425	-0.480641		0.383675	-0.0785561	-0.305773		0.0679154	-0.256981	-0.750125
Q9DCJ5	Ndufa8	68375	0.343551	0.172314	0.399048		0.642226	-0.0785483	-0.198966		0.0365594	0.0937654	0.829091
Q99LG2	Tnpo2	212999	0.279314	0.136569	0.362097		0.520989	-0.0808921	-0.2248		0.681238	0.0556771	0.142102
Q6PHN9	Rab35	77407	0.532397	0.146297	0.207312		0.502156	-0.121077	-0.233265		0.912213	0.0252202	0.0385312
Q99M71	Epdr1	105298	0.247166	-0.148865	-0.399859		0.351046	0.168501	0.339165		0.896958	0.0196364	0.0487962
Q9DAS9	Gng12	14701	0.447893	-0.0799043	-0.261885		0.0902258	-0.148143	-0.636868		0.0652964	-0.228047	-0.725106
Q60865	Caprin1	53872	0.616861	-0.161002	-0.166874		0.529499	0.185099	0.230975		0.905817	0.0240968	0.0410437
Q7TSC1	Prrc2a	53761	0.123494	-0.653439	-0.632432		0.156884	0.573	0.627646		0.840098	-0.0804395	-0.0692304
P62880	Gnb2	14693	0.593513	-0.0821783	-0.176831		0.22628	0.215577	0.463671		0.465771	0.133399	0.257855
O08915	Aip	11632	0.695149	0.0800911	0.154139		0.143983	-0.378994	-0.573929		0.0361389	-0.298903	-0.9677
Q8QZY1	Eif3l	223691	0.504676	-0.140301	-0.223661		0.368203	0.263892	0.32739		0.623355	0.123591	0.186662
Q80YV4	Pank4	269614	0.516814	-0.360888	-0.216291		0.179419	1.37344	0.638938		0.260542	1.01256	0.482194
O54829	Rgs7	24012	0.72112	-0.0420662	-0.11816		0.0624962	0.218535	0.743455		0.0503995	0.176469	0.755479
O54984	Get3	56495	0.882774	0.033154	0.0485632		0.0792315	-0.454655	-0.75084		0.0388192	-0.421501	-0.868251
Q6PDL0	Dync1li2	234663	0.56983	-0.123372	-0.185816		0.718856	0.0604911	0.13677		0.695556	-0.0628805	-0.148758
P59325	Eif5	217869	0.416137	0.158277	0.273137		0.819432	-0.0455889	-0.0819645		0.6361	0.112688	0.164467
P31230	Aimp1		0.0187384	0.435831	0.904725		0.0790692	-0.377942	-0.727079		0.807965	0.0578883	0.0853491
Q99MI1	Erc1	111173	0.104146	-0.814898	-0.567956		0.473914	0.789389	0.292747		0.974831	-0.0255092	-0.0128978
Q80VL1	Tdrkh	72634	0.0982015	0.401055	0.627571		0.264858	-0.562164	-0.44419		0.756384	-0.161109	-0.132904
Q8C166	Cpne1	266692	0.924907	-0.00927351	-0.0306378		0.0152215	-0.313436	-1.00847		0.0169484	-0.322709	-0.975536
Q80W21	Gstm7	68312	0.747783	0.101734	0.104539		0.07692	-0.590457	-0.707595		0.144929	-0.488723	-0.561848
Q61584	Fxr1	14359	0.874137	-0.0237786	-0.058438		0.368713	0.116126	0.365554		0.601212	0.0923473	0.180709
Q03141	Mark3	17169	0.57212	0.203937	0.184769		0.0382809	0.721303	0.84766		0.0186017	0.925239	0.996607
P53026	Rpl10a		0.0510329	-0.269414	-0.813663		0.558037	0.084835	0.203876		0.0738644	-0.184579	-0.753564
P43274	H1-4	50709	0.906895	-0.0484507	-0.0397176		0.607344	0.289827	0.182305		0.62297	0.241376	0.193053
Q9CQR4	Acot13	66834	0.345679	0.0606906	0.316203		0.992671	0.000852256	0.00349326		0.54111	0.0615428	0.22574
P49722	Psma2	19166	0.983753	-0.00311054	-0.00661257		0.290422	-0.175774	-0.374417		0.257839	-0.178885	-0.403213
P61027	Rab10	19325	0.422613	-0.148754	-0.267211		0.289727	0.154774	0.376314		0.970017	0.0060198	0.0131579
O70325	Gpx4	625249	0.482278	-0.135776	-0.230845		0.203139	0.301468	0.475178		0.441627	0.165692	0.278767
Q8BVI5	Stx16	228960	0.109088	0.480593	0.556253		0.0888439	-0.566594	-0.641829		0.811282	-0.086001	-0.0825235
Q9Z0P5	Twf2	23999	0.652963	0.0638219	0.147191		0.604399	-0.098203	-0.191086		0.863741	-0.0343811	-0.0610661
Q810A7	Ddx42	72047	0.818628	0.0431831	0.077777		0.152859	0.506654	0.597239		0.124128	0.549837	0.75076
O08579	Emd	13726	0.915318	-0.0220732	-0.0354673		0.156721	0.568769	0.67043		0.174748	0.546695	0.573001
Q8C9H6	Strip2	320609	0.43315	-0.477568	-0.259618		0.14495	1.76451	0.719645		0.208338	1.28694	0.578416
P84086	Cplx2	12890	0.268862	0.117282	0.376253		0.137576	-0.203647	-0.549717		0.479867	-0.086365	-0.257124
Q3UHD1	Adgrb1	107831	0.528365	-0.318057	-0.206579		0.831665	0.0938896	0.0746781		0.581436	-0.224168	-0.195917
Q9DC70	Ndufs7	75406	0.901581	0.0118866	0.0413553		0.284387	-0.0676948	-0.389094		0.541514	-0.0558082	-0.23029
Q4VAA2	Cdv3	321022	0.450257	0.336315	0.289927		0.184731	-0.722466	-0.524434		0.176039	-0.386151	-0.506628
Q3UUG6	Tbc1d24	224617	0.89978	0.0153391	0.0421059		0.152684	0.204926	0.522122		0.0856963	0.220265	0.69496
Q91Z31	Ptbp2	56195	0.0373057	-0.347556	-0.808916		0.562282	-0.114245	-0.219016		0.0418047	-0.461801	-0.807726
Q569Z6	Thrap3	230753	0.206448	0.115899	0.449677		0.0551231	0.259291	0.783075		0.0148103	0.37519	1.33123
P32067	Ssb	20823	0.219987	0.109494	0.416156		0.249849	-0.399528	-0.553204		0.404795	-0.290034	-0.373046
A2A699	Fam171a2	217219	0.0538726	0.399462	0.692073		0.776848	0.0427064	0.0977109		0.0210402	0.442168	0.931456
Q9Z2H2	Rgs6	50779	0.464518	0.369819	0.24785		0.267246	-0.633824	-0.400013		0.588623	-0.264005	-0.187658
Q80U40	Rimbp2	231760	0.783779	-0.098266	-0.0904496		0.501082	-0.275275	-0.235543		0.26515	-0.373541	-0.396652
Q3THS6	Mat2a	232087	0.38468	0.278797	0.34494		0.880626	0.0426438	0.0562839		0.0344016	0.321441	0.875113
P47802	Mtx1		0.74015	-0.0642759	-0.12069		0.650507	0.0927391	0.161275		0.805926	0.0284632	0.0877084
P61205	Arf3	11842	0.488813	-0.119969	-0.233987		0.644068	-0.0873063	-0.160855		0.163067	-0.207275	-0.510053
P01831	Thy1	21838	0.775491	-0.0162482	-0.0930788		0.0258975	0.129553	0.929463		0.0248218	0.113305	0.911735
Q62446	Fkbp3	30795	0.326874	-0.19537	-0.361005		0.166413	-0.562578	-0.648334		0.0778544	-0.757948	-0.707267
Q61335	Bcap31	27061	0.268696	-0.261142	-0.398175		0.76159	0.0701973	0.114127		0.140576	-0.190945	-0.544804
P62869	Elob	67673	0.50266	-0.178708	-0.266005		0.649213	0.121045	0.189609		0.421039	-0.0576633	-0.283236
Q8R123	Flad1	319945	0.997977	-0.00267658	-0.000831054		0.126163	1.3126	0.6116		0.147987	1.30993	0.542817
Q9R1T2	Sae1	56459	0.121798	0.785478	0.537732		0.759209	0.157585	0.111058		0.173684	0.943062	0.548938
O35621	Pmm1	29858	0.213162	0.511245	0.447689		0.641617	-0.168867	-0.163352		0.274576	0.342377	0.392949
Q9CQE8	RTRAF	68045	0.193822	-0.234574	-0.521832		0.364823	0.159052	0.375798		0.214895	-0.0755218	-0.448279
P50171	Hsd17b8	14979	0.211663	0.510129	0.522086		0.291492	-0.409043	-0.434281		0.509531	0.101086	0.230527
Q8VHQ9	Acot11	329910	0.389312	0.444432	0.286794		0.912126	-0.0443364	-0.0387359		0.331924	0.400096	0.344235
P56212	Arpp19	59046	0.334367	0.160198	0.325001		0.246144	-0.159698	-0.413552		0.9976	0.000499922	0.00104042
Q99KB8	Hagh	14651	0.542853	0.0991865	0.206656		0.174799	-0.291576	-0.491585		0.289841	-0.192389	-0.397249
Q8BMF3	Me3	109264	0.169598	-0.10314	-0.476745		0.17623	0.481482	0.693574		0.253164	0.378342	0.588154
Q8BWT5	Dip2a	64451	0.90373	-0.0445304	-0.0392716		0.478529	-0.253667	-0.252392		0.37205	-0.298198	-0.318224
Q9ERG2	Strn3	94186	0.414101	0.314319	0.269587		0.349472	-0.306342	-0.332131		0.982778	0.00797611	0.00748732
Q9DAR7	Dcps	69305	0.537945	0.108225	0.204898		0.406756	-0.174251	-0.308633		0.778954	-0.0660255	-0.0977423
Q80VD1	Fam98b	68215	0.0645437	-0.341348	-0.722674		0.509755	0.147916	0.229497		0.252483	-0.193432	-0.455843
P52760	Rida	15473	0.510334	-0.0793927	-0.241581		0.0708088	0.200349	0.799903		0.367276	0.120957	0.317068
Q3UTQ8	Cdkl5	382253	0.181386	0.514466	0.509093		0.0886792	1.34453	0.85813		0.0555028	1.859	1.18376
O09131	Gsto1	14873	0.193081	-0.204105	-0.509503		0.773586	-0.0531004	-0.0993898		0.058529	-0.257205	-0.842869
O88851	Rbbp9	26450	0.847122	0.0171952	0.0663361		0.102661	-0.238377	-0.618812		0.0947318	-0.221182	-0.745437
Q8C8N2	Scai	320271	0.789515	0.0269101	0.0878155		0.0831756	-0.366141	-0.720749		0.0988852	-0.339231	-0.73367
Q7M6Y3	Picalm	233489	0.949696	0.0120617	0.020686		0.838407	0.0409599	0.0699725		0.764397	0.0530216	0.104186
Q9DCH4	Eif3f	66085	0.42246	-0.230643	-0.265392		0.673163	0.107659	0.150993		0.561658	-0.122984	-0.205471
P21981	Tgm2	21817	0.466211	0.968541	0.30758		0.787752	0.357659	0.0944769		0.392401	1.3262	0.424047
Q8VH51	Rbm39	170791	0.750325	-0.121272	-0.109382		0.0387778	-0.739699	-0.805815		0.102339	-0.860971	-0.652621
Q6PF93	Pik3c3	225326	0.703173	0.0713403	0.124967		0.201893	-0.428456	-0.490234		0.272774	-0.357115	-0.434116
Q99JX3	Gorasp2	70231	0.265885	0.272771	0.379461		0.752748	0.102543	0.122528		0.335346	0.375315	0.365357
Q8BG18	Necab1	69352	0.0938631	0.380028	0.602528		0.247272	-0.220493	-0.43802		0.322046	0.159535	0.353431
Q9CQJ6	Denr	68184	0.535576	-0.0393248	-0.213477		0.531105	0.0714947	0.266782		0.785271	0.0321698	0.101577
P52503	Ndufs6	407785	0.49884	0.158578	0.243004		0.741795	0.070642	0.120301		0.0950985	0.22922	0.62421
F8VPU2	Farp1	223254	0.291562	-0.173474	-0.366885		0.247976	0.229101	0.413357		0.713837	0.0556265	0.133939
P35505	Fah	14085	0.490894	0.247828	0.227243		0.552363	0.266912	0.217813		0.29087	0.51474	0.413666
P62301	Rps13	68052	0.365627	-0.169046	-0.326335		0.500087	0.150143	0.234195		0.904093	-0.0189023	-0.0448066
A2AP18	Plch2	269615	0.756	0.0955266	0.101684		0.58567	-0.275093	-0.209789		0.738416	-0.179566	-0.122521
O09111	Ndufb11	104130	0.311618	0.110306	0.341933		0.398095	-0.0701166	-0.29602		0.696632	0.0401893	0.136804
P17809	Slc2a1	20525	0.714078	0.271377	0.139628		0.985712	-0.0166105	-0.00616092		0.746114	0.254766	0.137042
Q9D892	Itpa	16434	0.5788	0.100219	0.215742		0.770335	-0.0528156	-0.108806		0.557911	0.0474036	0.210514
Q9JK48	Sh3glb1	54673	0.097834	-0.358067	-0.627659		0.363417	0.229643	0.319162		0.46365	-0.128424	-0.274753
Q5F2E8	Taok1	216965	0.128364	-0.435613	-0.524501		0.565551	-0.147385	-0.210708		0.0326649	-0.582998	-0.941291
Q9QXJ1	Apbb1	11785	0.487604	-0.0958945	-0.230741		0.952642	-0.0122421	-0.0225165		0.611316	-0.108137	-0.185245
Q8K0D5	Gfm1	28030	0.719717	-0.0877051	-0.116733		0.351169	-0.269789	-0.329074		0.211553	-0.357495	-0.450383
Q9JJU8	Sh3bgrl	56726	0.661143	0.0791629	0.151961		0.850268	0.0381166	0.0647754		0.468519	0.11728	0.269227
P97798	Neo1		0.501526	0.155716	0.221011		0.759526	-0.0735302	-0.105505		0.732537	0.0821858	0.118757
Q9D1G1	Rab1b	76308	0.948897	0.0104389	0.0211548		0.140683	-0.307083	-0.538542		0.102159	-0.296644	-0.621952
Q99L43	Cds2	110911	0.929357	-0.0141404	-0.0291302		0.307268	0.254268	0.418893		0.348024	0.240127	0.358187
P97379	G3bp2	23881	0.0571943	0.3329	0.680684		0.162181	-0.169559	-0.551029		0.253227	0.163341	0.444799
A2A5R2	Arfgef2	99371	0.239727	-0.517548	-0.442781		0.401942	0.340695	0.326806		0.694984	-0.176853	-0.135009
Q6ZWV3	Rpl10	110954	0.567667	0.123258	0.195643		0.115827	-0.552907	-0.685415		0.264734	-0.429649	-0.407485
Q8K274	Fn3krp	238024	0.844802	0.0715228	0.0636962		0.285063	-0.547079	-0.383564		0.338944	-0.475557	-0.345748
Q91VT4	Cbr4	234309	0.763488	0.11348	0.0985847		0.762952	0.0928801	0.108875		0.445379	0.20636	0.272377
Q08274	Dmwd	13401	0.214739	0.26529	0.446151		0.63737	-0.147423	-0.169467		0.701864	0.117867	0.15364
P31648	Slc6a1	232333	0.759724	0.037298	0.118982		0.823783	-0.0319558	-0.076909		0.953662	0.00534223	0.0234747
P62830	Rpl23	65019	0.207083	-0.296786	-0.430686		0.900981	0.0260477	0.0463398		0.113624	-0.270738	-0.629245
Q99KH8	Stk24	223255	0.55371	0.093509	0.201641		0.33758	0.0860629	0.346632		0.227246	0.179572	0.483173
Q9JL62	Gltp	56356	0.384977	-0.426232	-0.288768		0.642027	0.230513	0.161192		0.61137	-0.195718	-0.175456
Q99LY9	Ndufs5	595136	0.689554	0.0695258	0.1364		0.646259	-0.0823833	-0.161478		0.920328	-0.0128575	-0.0345265
Q56A07	Scn2b	72821	0.652711	-0.10656	-0.147326		0.371884	0.191789	0.318387		0.638005	0.085229	0.162824
Q80ZF8	Adgrb3	210933	0.998167	-0.000883047	-0.00074899		0.10895	-0.925606	-0.593094		0.0808408	-0.926489	-0.660164
Q8CIN4	Pak2	224105	0.48598	-0.326202	-0.229888		0.492126	-0.323965	-0.240037		0.187306	-0.650167	-0.487325
E9PVA8	Gcn1	231659	0.924267	-0.0436884	-0.0308827		0.159517	-0.713525	-0.636009		0.103015	-0.757214	-0.752928
Q8BNY6	Ncs1	14299	0.805189	0.130487	0.0819832		0.35253	0.579059	0.340206		0.248207	0.709545	0.467421
O35405	Pld3	18807	0.622722	0.0616563	0.163457		0.847635	-0.0288327	-0.0708121		0.845676	0.0328236	0.0681685
P12849	Prkar1b	19085	0.649555	-0.0462309	-0.170574		0.42678	-0.100802	-0.278989		0.110148	-0.147033	-0.703655
Q62077	Plcg1	18803	0.48796	0.423819	0.250557		0.369374	0.64066	0.330575		0.173823	1.06448	0.637193
O08688	Capn5	12337	0.68823	-0.292206	-0.132534		0.934764	-0.0444016	-0.0293118		0.602673	-0.336608	-0.196797
P45591	Cfl2	12632	0.404928	-0.115467	-0.275089		0.0648364	0.248585	0.700957		0.283871	0.133118	0.37993
A2ADY9	Ddi2	68817	0.710126	0.0944315	0.135332		0.252073	0.267547	0.459983		0.0065206	0.361978	1.17317
P62137	Ppp1ca	19045	0.744142	0.0257294	0.10978		0.611915	0.0361798	0.191412		0.213595	0.0619092	0.458855
P62281	Rps11	27207	0.414519	-0.191803	-0.278308		0.0780403	0.402441	0.707757		0.146974	0.210638	0.530423
P29391	Ftl1		0.481978	0.132097	0.232925		0.347339	0.157559	0.335541		0.150679	0.289656	0.523992
Q91XD7	Creld1	171508	0.684759	-0.189547	-0.147909		0.620958	0.0986935	0.172933		0.834946	-0.0908537	-0.0823894
Q9JJV2	Pfn2	18645	0.374174	0.132447	0.362698		0.344304	-0.145437	-0.370771		0.827142	-0.01299	-0.078317
P26350	Ptma	19231	0.42818	-0.102369	-0.294237		0.265536	0.167819	0.485147		0.697317	0.0654505	0.135167
Q80VQ0	Aldh3b1	67689	0.5875	-0.712286	-0.179976		0.807189	0.316297	0.0841618		0.742531	-0.395989	-0.113298
P20108	Prdx3	11757	0.219111	-0.0667126	-0.417594		0.614631	-0.0303685	-0.174382		0.0996687	-0.0970812	-0.628344
Q9ERT9	Ppp1r1a	58200	0.216391	0.301072	0.435834		0.510404	-0.14816	-0.232886		0.409073	0.152911	0.289587
Q60673	Ptprn		0.184116	-0.790752	-0.471986		0.7824	0.168903	0.097163		0.302147	-0.621849	-0.365548
Q9CZR8	Tsfm	66399	0.149792	-0.458952	-0.494916		0.461001	-0.263363	-0.256746		0.0449871	-0.722315	-0.777164
P70232	Chl1	12661	0.592791	-0.120473	-0.183037		0.206312	0.377863	0.464288		0.301461	0.25739	0.415095
Q99LB6	Mat2b	108645	0.806523	-0.0243375	-0.084857		0.0270428	0.15881	0.890304		0.185868	0.134472	0.499171
P57759	Erp29	67397	0.919999	-0.0232021	-0.0325876		0.277589	-0.237829	-0.401397		0.214199	-0.261032	-0.461491
Q8VHI6	Wasf3	245880	0.468676	0.215188	0.263858		0.43285	-0.308542	-0.274104		0.773058	-0.0933538	-0.112294
P28665	Mug1	17836	0.0959	1.13381	0.626439		0.311831	-0.664189	-0.357251		0.539102	0.469616	0.227087
Q9CR51	Atp6v1g1	66290	0.633554	-0.0626601	-0.15551		0.096858	0.415757	0.739207		0.137405	0.353097	0.647467
Q9CXZ1	Ndufs4	17993	0.667782	0.0307076	0.141735		0.516309	-0.124463	-0.267215		0.618971	-0.0937554	-0.214519
Q8CG72	Adprs	100206	0.0831619	0.996392	0.666551		0.170813	-0.679311	-0.529343		0.445717	0.31708	0.265955
Q9WUD1	Stub1	56424	0.82996	0.038794	0.071194		0.338968	0.175908	0.355732		0.312291	0.214702	0.359087
A6H5Z3	Exoc6b	75914	0.948043	0.0235765	0.0213665		0.611373	-0.135061	-0.180289		0.738702	-0.111485	-0.121977
Q6WQJ1	Dagla	269060	0.43064	-0.191624	-0.259706		0.147237	0.489526	0.577638		0.324229	0.297902	0.374407
O70435	Psma3	19167	0.54232	0.0970317	0.206489		0.372885	0.143473	0.313285		0.0896231	0.240505	0.655078
P43276	H1-5	56702	0.916949	-0.0601379	-0.0363292		0.55266	0.435372	0.209223		0.541314	0.375234	0.245729
P02088	Hbb-b1	100503605	0.00867724	1.12158	1.30513		0.085366	-0.495343	-0.801867		0.00262447	0.62624	1.4624
Q8BQP9	Rgs7bp	52882	0.0548047	1.05897	0.787807		0.209396	-0.509711	-0.589567		0.054376	0.549262	0.915817
O55222	Ilk	16202	0.895906	0.0760421	0.0436777		0.23798	-0.836133	-0.486631		0.127459	-0.760091	-0.605178
Q8BHW2	Oscp1	230751	0.332306	-0.197994	-0.322181		0.0319357	-0.863609	-0.889535		0.00892371	-1.0616	-1.1838
Q9DB41	Slc25a18	71803	0.184822	0.107022	0.466839		0.11078	-0.259643	-0.74637		0.342396	-0.15262	-0.367023
P28650	Adss1	11565	0.890903	0.0166541	0.0488133		0.318227	-0.13583	-0.408721		0.479303	-0.119175	-0.246671
Q6A068	Cdc5l	71702	0.590028	0.298821	0.209555		0.797502	0.202216	0.0914459		0.514426	0.501037	0.301657
Q91VR8	Brk1	101314	0.497139	0.0670411	0.237047		0.170373	0.216921	0.630715		0.10741	0.283962	0.651345
Q91WS0	Cisd1	52637	0.282764	-0.121482	-0.360968		0.214642	-0.275146	-0.490556		0.0781319	-0.396628	-0.785964
Q9QUR7	Pin1	23988	0.812877	0.0662306	0.0773949		0.551791	-0.172645	-0.206628		0.683695	-0.106415	-0.140453
P62073	Timm10	30059	0.429405	0.282708	0.323744		0.273548	-0.530141	-0.389308		0.488067	-0.247433	-0.304051
P47740	Aldh3a2	11671	0.205719	0.329065	0.51261		0.126916	-0.695117	-0.577593		0.377122	-0.366052	-0.400949
P54923	Adprh	11544	0.432766	0.193588	0.261975		0.211857	-0.440058	-0.457113		0.462455	-0.24647	-0.271163
Q9D3A9	Ttyh1	57776	0.840534	0.0408663	0.0671828		0.426859	0.207954	0.283767		0.305907	0.24882	0.402411
Q9DC61	Pmpca	66865	0.0278542	0.954682	0.813546		0.308965	0.231137	0.361919		0.00369778	1.18582	1.3287
Q8R3Z5	Cacnb1	12295	0.471207	0.0961686	0.237728		0.260337	-0.165901	-0.409187		0.656538	-0.0697321	-0.154094
Q14BB9	Map6d1	208158	0.824026	0.0460236	0.0775		0.25369	0.219325	0.452992		0.277756	0.265348	0.385283
Q8BPM0	Daam1	208846	0.218065	-0.372737	-0.43173		0.665053	0.143886	0.158366		0.505657	-0.228851	-0.232227
P35282	Rab21	216344	0.691593	-0.0795011	-0.129203		0.858555	0.073215	0.0700195		0.98736	-0.0062861	-0.00627935
Q80TM9	Nisch	64652	0.300323	-0.207636	-0.345723		0.872729	0.0397477	0.0560472		0.464084	-0.167888	-0.262916
P29595	Nedd8	18002	0.578685	0.0795913	0.182907		0.368925	-0.113171	-0.315381		0.816362	-0.0335796	-0.0800958
Q6PDI5	Ecpas	230249	0.0496043	0.274692	0.71718		0.384013	-0.227079	-0.368321		0.866161	0.0476138	0.0652291
Q6DFV3	Arhgap21	71435	0.910245	-0.055843	-0.0366208		0.96883	-0.014619	-0.0142575		0.861011	-0.070462	-0.06491
Q3UHB8	Ccdc177	380768	0.18678	0.28008	0.507143		0.134596	0.312585	0.680828		0.0372698	0.592665	0.82932
Q9D1Q6	Erp44	76299	0.790476	0.0971653	0.0891744		0.125373	0.922877	0.744871		0.10962	1.02004	0.698455
Q8K4Q0	Rptor		0.270121	0.256581	0.38407		0.367129	-0.307622	-0.327067		0.875645	-0.0510413	-0.0598641
Q9CPQ1	Cox6c	12864	0.499608	0.112013	0.256861		0.165378	-0.259992	-0.573445		0.0766769	-0.147979	-0.67151
Q8R1T1	Chmp7	105513	0.51281	-0.341665	-0.214581		0.959023	0.0415872	0.0186686		0.678118	-0.300078	-0.151776
P70333	Hnrnph2	56258	0.123425	0.167244	0.533476		0.251354	-0.136166	-0.412995		0.788291	0.0310779	0.0939499
Q9CZN7	Shmt2	108037	0.754609	-0.109749	-0.108642		0.572511	0.189521	0.210177		0.669043	0.079772	0.147371
Q61425	Hadh	15107	0.165147	-0.427261	-0.477062		0.0976256	0.510518	0.616998		0.708169	0.0832577	0.129057
Q8BTG7	Ndrg4	234593	0.54157	0.113121	0.203152		0.276804	-0.195184	-0.406986		0.560344	-0.0820626	-0.203738
Q9R0D8	Wdr54	75659	0.753964	-0.125649	-0.102148		0.819417	0.109174	0.0794662		0.96987	-0.016475	-0.0133162
O88441	Mtx2	53375	0.584959	0.142042	0.188385		0.425076	0.193915	0.283874		0.0809229	0.335957	0.6676
Q6ZQ82	Arhgap26	71302	0.0446799	0.428393	0.781422		0.225668	-0.254122	-0.433652		0.358756	0.174272	0.338511
Q80TY0	Fnbp1	14269	0.555914	-0.160129	-0.193199		0.285076	-0.390384	-0.38038		0.107145	-0.550513	-0.607357
Q9Z2C4	Mtmr1	53332	0.851034	-0.11997	-0.0635908		0.195719	1.17978	0.599884		0.237465	1.05981	0.475044
P97449	Anpep	16790	0.541113	0.317228	0.225063		0.583526	0.295834	0.18975		0.211835	0.613062	0.535725
Q80XI4	Pip4k2b	108083	0.742317	0.0388784	0.106913		0.0932531	-0.250895	-0.636605		0.155431	-0.212017	-0.523278
Q91XU3	Pip4k2c	117150	0.446055	-0.268982	-0.255225		0.542714	0.21501	0.213133		0.836079	-0.0539721	-0.0710442
P32020	Scp2	20280	0.827793	-0.0420415	-0.0714094		0.275863	-0.548844	-0.442746		0.230344	-0.590885	-0.525838
Q9DB73	Cyb5r1	72017	0.471741	-0.239258	-0.240295		0.10074	1.01422	0.735327		0.155535	0.774966	0.661557
P26516	Psmd7	17463	0.426836	-0.123851	-0.261975		0.975244	-0.00785203	-0.0115951		0.593654	-0.131703	-0.200648
Q61191	Hcfc1	15161	0.287804	0.314413	0.357967		0.104744	-0.602682	-0.627438		0.490288	-0.288269	-0.241562
Q60605	Myl6	17904	0.193372	0.0877236	0.465051		0.670425	0.0443977	0.155396		0.21686	0.132121	0.540363
O35737	Hnrnph1	59013	0.228831	0.29401	0.405419		0.0426032	-0.767928	-0.828061		0.221337	-0.473917	-0.451703
P61255	Rpl26	19941	0.349004	-0.0852835	-0.31505		0.236043	0.120942	0.423792		0.673063	0.0356587	0.148482
P20065	Tmsb4x	19241	0.570909	-0.125093	-0.210505		0.40616	0.180471	0.331987		0.521162	0.0553785	0.222755
Q8BWG8	Arrb1	109689	0.290264	0.232401	0.35424		0.126601	0.362409	0.581393		0.0293191	0.594809	0.937737
Q5DTT2	Psd	73728	0.0786714	0.872394	0.677586		0.236096	0.346891	0.495824		0.000302036	1.21928	2.19639
Q7TNG5	Eml2	72205	0.75919	-0.185561	-0.103947		0.875475	-0.116948	-0.0538221		0.580326	-0.302509	-0.197549
Q8BNN1	Spata2l	78779	0.480886	0.185089	0.235062		0.0599887	-0.727733	-0.771357		0.200352	-0.542644	-0.465513
Q3UEB3	Puf60	67959	0.855643	0.0523196	0.0590657		0.242101	0.42235	0.452519		0.20568	0.47467	0.488209
Q9WUL7	Arl3	56350	0.156689	-0.19664	-0.529901		0.708905	0.0523595	0.132343		0.111732	-0.144281	-0.597262
Q8C3W1		69551	0.31038	-0.491423	-0.340346		0.911798	0.0485146	0.0381427		0.311892	-0.442908	-0.365468
P62141	Ppp1cb	19046	0.797889	0.0175631	0.0950658		0.510191	0.0325591	0.253899		0.520588	0.0501223	0.225317
P61021	Rab5b	19344	0.0490812	-0.169414	-0.708129		0.0567678	0.148214	0.731682		0.75057	-0.0212004	-0.109664
Q91YJ2	Snx4	69150	0.915824	-0.0307825	-0.0345353		0.635106	0.135146	0.163945		0.674894	0.104363	0.144849
Q9CQ54	Ndufc2	68197	0.804692	0.0279685	0.0822438		0.435005	-0.0812337	-0.309672		0.461	-0.0532651	-0.274035
Q61097	Ksr1	16706	0.198512	0.529195	0.535207		0.576402	0.206617	0.193365		0.0508796	0.735812	1.00982
Q9CZM2	Rpl15	66480	0.572222	-0.226336	-0.184993		0.0145572	0.850546	1.02896		0.0296047	0.62421	0.866964
Q91YE6	Ipo9		0.271335	-0.327512	-0.381544		0.263656	0.325218	0.417426		0.993868	-0.00229394	-0.00263536
P99026	Psmb4	19172	0.343415	-0.102138	-0.328228		0.90206	0.0109433	0.0429512		0.423649	-0.0911943	-0.280822
Q8CCN5	Bcas3	192197	0.661067	0.170907	0.149687		0.0684245	-1.04937	-0.728163		0.0378722	-0.878464	-0.811976
Q8K4Z3	Naxe	246703	0.934305	0.0257817	0.0274419		0.189197	0.340569	0.486602		0.245087	0.366351	0.414854
P18052	Ptpra	19262	0.0672997	0.344655	0.664817		0.831527	-0.045496	-0.0750763		0.207805	0.299159	0.500597
Q6NVF0	Ocrl	320634	0.147601	0.954355	0.514346		0.207534	0.921102	0.520999		0.0725024	1.87546	0.908549
Q920P3	Brinp1	56710	0.297363	-0.316345	-0.348353		0.248681	0.264956	0.456847		0.810854	-0.05139	-0.0910668
Q60759	Gcdh	270076	0.317552	-0.229551	-0.341945		0.0857765	0.36678	0.836474		0.257396	0.137229	0.477551
P15209	Ntrk2	18212	0.972308	-0.0089689	-0.0116574		0.136865	1.33854	0.827581		0.138381	1.32957	0.769118
P97355	Sms	20603	0.400978	0.253375	0.279027		0.0151211	-1.07251	-1.01456		0.0429781	-0.819133	-0.785207
O35215	Ddt	13202	0.0421756	0.33233	0.750958		0.0591976	0.321481	0.745173		0.00370094	0.653811	1.53088
Q9D906	Atg7	74244	0.540342	0.169083	0.205578		0.276661	0.236868	0.393834		0.157393	0.405951	0.514818
Q68EF6	Begain	380785	0.941903	0.0410608	0.0244409		0.536226	0.476873	0.225927		0.475923	0.517934	0.288297
A2AG50	Map7d2	78283	0.515336	-0.146688	-0.228559		0.299615	-0.388777	-0.371095		0.102661	-0.535465	-0.720915
Q6A4J8	Usp7	252870	0.674784	-0.0613366	-0.157125		0.943469	0.0106021	0.0265026		0.447086	-0.0507345	-0.267852
P99024	Tubb5	22154	0.441563	0.112668	0.277066		0.310774	-0.150226	-0.394956		0.634795	-0.0375582	-0.163962
Q7TN29	Smap2	69780	0.265408	-0.129983	-0.402129		0.349179	0.154742	0.336862		0.851536	0.0247587	0.0735652
P11087	Col1a1	12842	0.798334	-0.250201	-0.0842415		0.962145	-0.05576	-0.0162668		0.741206	-0.305961	-0.115211
Q9JHU9	Isyna1	71780	0.940866	-0.0140805	-0.0254153		0.179244	0.296646	0.48592		0.124478	0.282566	0.626362
Q8VD33	Sgtb	218544	0.889667	0.0382843	0.0512131		0.220443	0.329695	0.465213		0.0255738	0.367979	0.961032
Q61595	Ktn1	16709	0.0495376	0.371071	0.713821		0.0996326	-0.389761	-0.66625		0.9418	-0.0186908	-0.0256869
Q9CQC6	Bzw1	66882	0.429836	0.42505	0.263358		0.93392	-0.0261763	-0.0296389		0.40061	0.398873	0.321226
Q9WUP7	Uchl5	56207	0.895998	-0.0189331	-0.0424005		0.808682	0.0360993	0.0835008		0.907717	0.0171662	0.0399168
P10711	Tcea1	21399	0.22412	-0.235233	-0.41201		0.247557	-0.331594	-0.43614		0.0575918	-0.566827	-0.754298
Q3TPX4	Exoc5	105504	0.31288	-0.36458	-0.366284		0.713934	0.0949716	0.128537		0.453538	-0.269609	-0.268148
Q9CY58	Serbp1	66870	0.561466	0.210074	0.192328		0.790443	-0.0776358	-0.101732		0.589215	0.132438	0.20017
Q62442	Vamp1	22317	0.463914	0.193892	0.261719		0.0733593	-0.608313	-0.729493		0.052437	-0.414421	-0.74975
Q9D832	Dnajb4	67035	0.515255	0.152942	0.225832		0.00733873	-0.719304	-1.20148		0.0972108	-0.566363	-0.629141
O35344	Kpna3	16648	0.0114937	-0.238853	-0.991583		0.598057	-0.134404	-0.221034		0.15069	-0.373258	-0.702463
P47911	Rpl6	19988	0.94634	0.0130981	0.0218396		0.363837	0.143979	0.321702		0.348679	0.157077	0.334542
Q9JIY5	Htra2	64704	0.825882	0.0802581	0.0731288		0.134752	-0.72175	-0.558564		0.100794	-0.641492	-0.610725
Q9CZX8	Rps19	20085	0.936033	-0.0078974	-0.0277387		0.115563	0.134609	0.622113		0.250036	0.126711	0.411426
Q9D0J8	Ptms	69202	0.124012	0.547459	0.608821		0.625705	-0.172924	-0.168328		0.264104	0.374535	0.455312
Q61655	Ddx19a	13680	0.353338	-0.214529	-0.327238		0.252971	0.267297	0.421488		0.706123	0.0527681	0.130426
Q9CWM4	Pfdn1		0.366101	0.415438	0.400724		0.342954	-0.442656	-0.419138		0.762372	-0.0272182	-0.105487
Q61036	Pak3	18481	0.946132	-0.00939306	-0.0227889		0.252607	-0.181627	-0.439973		0.306056	-0.19102	-0.362686
Q9DBS2	Tprg1l	67808	0.367147	0.162313	0.300188		0.935779	-0.0131614	-0.0276837		0.352616	0.149151	0.32684
P62743	Ap2s1	232910	0.788421	-0.0297479	-0.0963413		0.492181	0.0846328	0.24115		0.497732	0.0548849	0.252148
Q9Z2X1	Hnrnpf	98758	0.687961	0.0506958	0.130763		0.238668	-0.134349	-0.429627		0.457967	-0.0836528	-0.263207
Q9WTR5	Cdh13	12554	0.82228	0.0751591	0.0918944		0.618847	-0.184532	-0.183863		0.500725	-0.109373	-0.2702
P35980	Rpl18	19899	0.770049	0.192699	0.0951105		0.718301	0.219683	0.125899		0.544136	0.412382	0.211658
Q920N7	Syt12	171180	0.419766	-0.0792987	-0.276996		0.736808	0.0342922	0.116727		0.549132	-0.0450065	-0.209591
P97445	Cacna1a	12286	0.20904	0.722945	0.437274		0.788024	-0.174541	-0.0948972		0.475553	0.548405	0.274184
Q69ZW3	Ehbp1	216565	0.341118	0.209566	0.328355		0.406432	-0.145679	-0.294865		0.789216	0.0638867	0.0922844
Q8VCD6	Reep2	225362	0.285929	0.146514	0.359664		0.472676	-0.188453	-0.279339		0.873103	-0.0419389	-0.0633617
P62858	Rps28	54127	0.058841	-0.142925	-0.807457		0.0407842	0.1627	1.02845		0.802512	0.0197749	0.0859443
P60904	Dnajc5	13002	0.569322	-0.173673	-0.195772		0.743768	-0.106393	-0.118114		0.180104	-0.280066	-0.484515
Q62093	Srsf2	20382	0.227282	0.216337	0.44949		0.16381	-0.254068	-0.563586		0.698574	-0.0377312	-0.133361
Q71M36	Cspg5	29873	0.707508	0.0450522	0.123004		0.799311	-0.0397634	-0.0894195		0.97163	0.00528874	0.0128759
Q9CZW4	Acsl3	74205	0.678137	0.219663	0.135904		0.797609	0.118226	0.0882825		0.454347	0.337889	0.260781
Q9D7B6	Acad8	66948	0.264346	0.394929	0.387762		0.821845	0.109513	0.0909015		0.405881	0.504441	0.315867
Q9QUH0	Glrx	93692	0.79112	0.0270686	0.0865836		0.558887	-0.0652482	-0.202411		0.707335	-0.0381795	-0.130585
P70670	Naca	17938	0.0931136	-0.20643	-0.626138		0.139398	0.218223	0.542767		0.911956	0.0117924	0.040636
Q9D0M1	Prpsap1	67763	0.567165	-0.122555	-0.203385		0.349054	-0.254737	-0.333217		0.0565365	-0.377291	-0.785203
Q9JMC3	Dnaja4	58233	0.0660286	0.6437	0.709253		0.223248	-0.515054	-0.516823		0.818152	0.128646	0.0810812
Q64475	H2bc3	319178	0.644548	0.0604113	0.163515		0.309428	0.220876	0.383322		0.187705	0.281287	0.616914
Q9JI46	Nudt3	56409	0.774202	0.0197267	0.0935739		0.507903	0.0643174	0.250689		0.409915	0.0840441	0.305859
Q8BL97	Srsf7	225027	0.0533467	0.330123	0.75752		0.178103	-0.280814	-0.493229		0.791597	0.0493082	0.100765
Q9D5T0	Atad1	67979	0.0430045	-0.987926	-0.98017		0.809975	-0.0503041	-0.0846293		0.0382316	-1.03823	-0.9784
Q9CQR2	Rps21	66481	0.39989	0.205638	0.314397		0.193382	-0.344009	-0.537439		0.263496	-0.13837	-0.397801
P29387	Gnb4	14696	0.948922	0.0260865	0.020801		0.737338	0.134413	0.116586		0.703791	0.160499	0.131434
Q9JKS5	Habp4	56541	0.980107	0.00852255	0.00811478		0.648206	-0.171715	-0.157328		0.640047	-0.163193	-0.162163
P84244	H3-3a	15078	0.671834	0.111736	0.15035		0.599966	0.164416	0.181775		0.306549	0.276152	0.416196
Q99P31	Hspbp1	66245	0.230017	0.334576	0.44298		0.669619	0.210642	0.164223		0.321178	0.545218	0.464029
O70378	Emc8	18117	0.834547	0.0443538	0.0706145		0.4683	0.145138	0.260987		0.194911	0.189492	0.467185
O55013	Trappc3	27096	0.264736	-0.0445403	-0.405104		0.0284435	-0.157493	-0.909463		0.00893227	-0.202033	-1.55522
Q61599	Arhgdib	11857	0.300987	0.396612	0.373268		0.586601	-0.209712	-0.211688		0.725602	0.186899	0.121565
O08756	Hsd17b10		0.730935	-0.0295442	-0.111841		0.281224	0.0834148	0.38369		0.47687	0.0538706	0.248479
Q4V9Z5	Sez6l2	233878	0.379738	0.239926	0.315843		0.191181	-0.396914	-0.495435		0.419103	-0.156988	-0.284727
Q61990	Pcbp2	18521	0.820119	-0.0337537	-0.0739107		0.065547	0.246992	0.699616		0.117489	0.213238	0.580328
P0C192	Lrrc4b	272381	0.638513	0.285067	0.157317		0.542313	-0.370158	-0.217209		0.864417	-0.085091	-0.058572
Q99LP6	Grpel1	17713	0.637842	-0.0563375	-0.153622		0.0573546	0.22349	0.726601		0.144564	0.167153	0.532613
Q8VEK0	Tmem30a	69981	0.319035	0.258863	0.33646		0.03589	-0.629554	-0.964927		0.108686	-0.370691	-0.639989
Q6P5F7	Ttyh3	78339	0.631415	0.298006	0.161658		0.503637	-0.243134	-0.243892		0.927624	0.0548721	0.0348382
Q9R257	Hebp1	15199	0.503726	-0.157982	-0.220379		0.424462	-0.190346	-0.287564		0.0998862	-0.348329	-0.622012
Q8CHX7	Rftn2	74013	0.997594	-0.000598777	-0.000980752		0.45396	0.175584	0.274592		0.473551	0.174985	0.256515
Q91ZM2	Sh2b1	20399	0.906694	-0.0434862	-0.0424097		0.14402	0.88164	0.749974		0.169445	0.838154	0.55861
Q62277	Syp	20977	0.312712	0.1356	0.337654		0.189436	-0.230168	-0.502699		0.603709	-0.0945685	-0.183877
P0C7L0	Wipf3		0.0390968	0.445111	0.952618		0.503638	0.270683	0.273293		0.155621	0.715794	0.781956
Q64012	Raly	19383	0.189683	-0.297231	-0.472947		0.0782515	0.430702	0.750174		0.569837	0.133472	0.197386
P63323	Rps12	20042	0.502649	0.147705	0.223229		0.81656	0.0432123	0.082815		0.238422	0.190917	0.42548
Q9CQX8	Mrps36	66128	0.348687	0.296063	0.332346		0.103325	-0.734177	-0.604202		0.24771	-0.438115	-0.44475
Q9JM76	Arpc3	56378	0.0322149	0.17763	0.792125		0.502355	-0.0335036	-0.251703		0.0467165	0.144127	0.899807
Q9DCC4	Pycr3	66194	0.769113	0.0923562	0.105309		0.654368	-0.143883	-0.166705		0.762495	-0.0515268	-0.104003
Q9JKV1	Adrm1	56436	0.132394	0.488268	0.608823		0.71553	0.185881	0.137919		0.261675	0.67415	0.552572
Q8R0H9	Gga1	106039	0.959132	0.0185337	0.0180152		0.413868	-0.277714	-0.308458		0.577761	-0.25918	-0.192899
Q9CX56	Psmd8	57296	0.715235	0.0721847	0.11873		0.00763837	0.507202	1.14058		0.0046948	0.579387	1.24346
P55302	Lrpap1	16976	0.183718	-0.766281	-0.457068		0.156237	0.657719	0.520069		0.788177	-0.108562	-0.0948437
Q8CFE4	Scyl2	213326	0.979678	-0.0208574	-0.00829229		0.0917089	1.87423	0.792565		0.092513	1.85337	0.823583
P63054	Pcp4	18546	0.547213	-0.0593224	-0.203575		0.57651	-0.053628	-0.200365		0.33239	-0.11295	-0.341477
Q9D8B3	Chmp4b	75608	0.784396	0.021204	0.0888822		0.285719	0.078609	0.378333		0.18239	0.099813	0.48163
Q9Z1D1	Eif3g	53356	0.873207	-0.0276759	-0.0517881		0.562125	0.203964	0.233529		0.610269	0.176288	0.206141
Q7TSQ8	Pdpr	319518	0.364045	-0.264325	-0.308602		0.476086	-0.225501	-0.254062		0.171355	-0.489827	-0.495465
P00405	Mtco2	17709	0.736902	-0.0304195	-0.109301		0.234255	-0.15528	-0.450154		0.164334	-0.1857	-0.531001
Q4JIM5	Abl2		0.704198	-0.083717	-0.123677		0.344226	-0.287217	-0.339473		0.207147	-0.370934	-0.468722
P97384	Anxa11	11744	0.412982	0.290132	0.272492		0.261357	-0.30449	-0.406659		0.966689	-0.014358	-0.0148758
P28741	Kif3a	16568	0.268588	-0.467854	-0.371915		0.182288	1.13855	0.594913		0.335983	0.670697	0.421138
Q61771	Kif3b	16569	0.198084	0.346904	0.436125		0.0575113	-0.664067	-0.735378		0.373102	-0.317163	-0.316475
Q8VHL1	Setd7	73251	0.900778	0.0442381	0.0416585		0.273336	-0.49758	-0.39077		0.218237	-0.453342	-0.449072
Q8BYR5	Cadps2	320405	0.85128	0.0396423	0.060875		0.159919	-0.516396	-0.54483		0.190927	-0.476754	-0.508017
Q8C0L6	Paox	212503	0.356471	-0.187314	-0.333711		0.162166	0.686087	0.725274		0.267554	0.498773	0.472079
Q5SSH7	Zzef1	195018	0.283029	-0.278506	-0.36497		0.989862	0.00365675	0.00436038		0.235135	-0.274849	-0.428081
P21126	Ubl4a	100169864	0.442764	0.133192	0.274593		0.0882796	-0.530906	-0.655748		0.157329	-0.397714	-0.62848
P97371	Psme1	19186	0.712934	-0.0998654	-0.121429		0.996783	-0.00149657	-0.00150343		0.793215	-0.101362	-0.0931687
P63073	Eif4e	13684	0.581113	-0.108059	-0.185459		0.890834	-0.0433452	-0.0490871		0.59282	-0.151404	-0.209323
Q9ERR1	Ndel1	83431	0.442219	0.277203	0.282566		0.820241	-0.078372	-0.0809574		0.375855	0.198831	0.319466
O54828	Rgs9	19739	0.570305	0.26999	0.189041		0.981252	-0.0117586	-0.00807064		0.592738	0.258231	0.191251
P35278	Rab5c	19345	0.944537	-0.014402	-0.0226733		0.851913	-0.0294902	-0.0654008		0.809337	-0.0438923	-0.086412
Q3V1U8	Elmod1	270162	0.771425	-0.0902056	-0.0948156		0.440376	0.28645	0.27538		0.562531	0.196244	0.209786
P70202	Lxn	17035	0.365179	0.102942	0.31466		0.562521	0.0582005	0.214605		0.0356677	0.161142	0.831227
Q8QZV4	Stk32c	57740	0.383102	0.212375	0.297092		0.824085	-0.0638005	-0.0769533		0.585406	0.148574	0.201483
Q07813	Bax	12028	0.697091	0.0500165	0.127654		0.118955	-0.305991	-0.630085		0.206419	-0.255975	-0.471769
P47941	Crkl	12929	0.22167	-0.309382	-0.43126		0.759841	0.0603925	0.105526		0.315725	-0.248989	-0.361005
Q923D2	Blvrb	233016	0.530861	0.181242	0.24772		0.673338	-0.116208	-0.180292		0.41321	0.0650334	0.29647
Q9DCZ4	Apoo	68316	0.620889	0.0371973	0.16199		0.996742	0.000333634	0.00140516		0.630829	0.0375309	0.168536
Q8C996	Tmem163	72160	0.866638	-0.0388969	-0.0552552		0.214639	0.381526	0.503374		0.277116	0.342629	0.406504
Q9CR98	Fam136a	66488	0.356238	0.197858	0.324728		0.0916085	-0.422635	-0.659694		0.188988	-0.224777	-0.475908
Q9DC16	Ergic1	67458	0.730196	-0.069046	-0.114421		0.343197	0.440181	0.398061		0.399654	0.371135	0.376256
P97441	Slc30a3	22784	0.156737	0.206978	0.499287		0.729226	0.0807833	0.129848		0.258109	0.287761	0.489306
Q9CQZ5	Ndufa6	67130	0.764475	0.0393991	0.101236		0.767623	0.0441537	0.101539		0.50266	0.0835528	0.244714
Q9D6Y9	Gbe1	74185	0.879851	-0.049127	-0.0495503		0.883865	0.05495	0.0503161		0.986059	0.00582301	0.00616169
Q99KX1	Mlf2	30853	0.0644164	0.0981048	0.65774		0.55044	-0.0354996	-0.212699		0.311319	0.0626052	0.3727
Q04750	Top1	21969	0.122988	0.4172	0.556795		0.161748	-0.598909	-0.533009		0.668094	-0.18171	-0.166382
Q61646	Hp	15439	0.722025	0.306003	0.117529		0.71637	-0.281131	-0.13121		0.970293	0.0248717	0.0129224
Q9QZ08	Nagk	56174	0.385531	0.21582	0.290284		0.490756	0.222377	0.268735		0.244137	0.438197	0.447504
Q9CR00	Psmd9	67151	0.574132	-0.134001	-0.191153		0.143488	0.365835	0.537206		0.202394	0.231834	0.470536
Q9CPR4	Rpl17		0.369176	-0.220833	-0.304606		0.332624	-0.28977	-0.34437		0.0378117	-0.510602	-0.81664
P35979	Rpl12	269261	0.878305	-0.0133034	-0.049722		0.369684	0.112737	0.335853		0.416466	0.0994334	0.307034
P63248	Pkia	18767	0.553818	0.143686	0.196683		0.212521	0.973802	0.642226		0.17937	1.11749	0.671773
Q8K019	Bclaf1	72567	0.864784	0.0482176	0.0567657		0.750935	0.0874604	0.110248		0.535609	0.135678	0.215684
P22005	Penk	18619	0.0877014	-0.660856	-0.641404		0.253476	0.572161	0.411755		0.787028	-0.0886943	-0.102015
Q99KN9	Clint1		0.151787	-0.489474	-0.547505		0.841534	-0.110356	-0.0694698		0.161244	-0.599831	-0.618797
P62331	Arf6	11845	0.834804	0.0422461	0.0684269		0.218827	-0.275305	-0.450315		0.352076	-0.233059	-0.32732
Q9CQZ1	Hsbp1	68196	0.502208	-0.198163	-0.228291		0.841252	0.06797	0.0687622		0.60956	-0.130193	-0.181587
Q8BGN8	Synpr	72003	0.894647	0.0475838	0.0433799		0.94276	-0.0261782	-0.0246419		0.947109	0.0214056	0.0228326
P97855	G3bp1	27041	0.477826	-0.261112	-0.238094		0.0543563	0.660367	0.762743		0.0931278	0.399255	0.625977
P38060	Hmgcl	15356	0.411383	0.102795	0.271997		0.0764048	0.180169	0.670734		0.0231915	0.282963	0.933305
P69566	Ranbp9	56705	0.484887	0.192911	0.230297		0.0359994	0.420412	0.836128		0.0162015	0.613323	1.0355
P61294	Rab6b	270192	0.82061	0.0435376	0.0793968		0.140933	-0.363391	-0.549313		0.0693698	-0.319854	-0.723901
P22315	Fech	14151	0.36536	-0.120939	-0.299919		0.319295	-0.28354	-0.399629		0.157337	-0.404479	-0.602154
P35288	Rab23		0.764303	-0.0725983	-0.0992645		0.981406	-0.00585158	-0.0080402		0.695434	-0.0784499	-0.1352
Q80UW2	Fbxo2	230904	0.297375	0.141549	0.350728		0.564788	0.0997231	0.218102		0.225397	0.241272	0.461185
Q922Y1	Ubxn1	225896	0.115209	0.89185	0.551221		0.254561	-0.569583	-0.406284		0.584447	0.322268	0.189572
Q61016	Gng7	14708	0.29439	0.120319	0.373513		0.39571	-0.0681176	-0.301935		0.660503	0.0522014	0.154063
Q9D0B6	Pbdc1	67683	0.737317	0.0580086	0.113718		0.654802	-0.0635214	-0.157453		0.976846	-0.00551281	-0.00999412
Q9JHR7	Ide		0.338421	-0.22811	-0.320632		0.441319	-0.281966	-0.275224		0.132476	-0.510076	-0.595298
Q9Z2A0	Pdpk1	18607	0.922251	-0.0289274	-0.0317932		0.84246	-0.0756623	-0.0717585		0.792016	-0.10459	-0.0929975
P09055	Itgb1	16412	0.517085	0.192775	0.234088		0.230659	-0.388987	-0.488773		0.237294	-0.196212	-0.424269
Q91VW3	Sh3bgrl3	73723	0.299337	0.397134	0.467403		0.447933	-0.272296	-0.324721		0.131019	0.124839	0.581731
Q91W90	Txndc5	105245	0.725264	0.157321	0.115845		0.364867	-0.425327	-0.327047		0.500379	-0.268006	-0.234599
Q8K4G5	Ablim1	226251	0.374134	0.243891	0.310966		0.962513	0.0110287	0.0171842		0.137444	0.25492	0.545734
Q9DAW9	Cnn3	71994	0.650411	-0.119226	-0.179291		0.437101	0.210682	0.291693		0.424541	0.0914562	0.302953
P21460	Cst3	13010	0.172025	0.313062	0.527093		0.0679586	-0.473603	-0.759472		0.260891	-0.160541	-0.403222
Q64213	Sf1		0.717764	0.122973	0.123919		0.72597	0.121836	0.120884		0.379727	0.244809	0.32063
P70207	Plxna2	18845	0.460462	0.102305	0.251352		0.3214	-0.188185	-0.354538		0.608826	-0.0858808	-0.191685
Q91ZR1	Rab4b	19342	0.282386	-0.749164	-0.365132		0.798213	0.182929	0.0881227		0.392184	-0.566235	-0.300655
Q9D1C8	Vps28	66914	0.813454	-0.0578834	-0.0774519		0.184296	-0.643077	-0.545155		0.159313	-0.700961	-0.548101
Q3UYG8	Macrod2	72899	0.30661	-0.403911	-0.357262		0.0197932	1.05865	0.955677		0.0525317	0.654737	0.851151
P59017	Bcl2l13	94044	0.254115	-0.224801	-0.421485		0.0976935	0.393204	0.758518		0.46879	0.168404	0.255196
P62082	Rps7	20115	0.222581	-0.328003	-0.461183		0.35191	0.248134	0.361301		0.499232	-0.0798687	-0.23468
Q99KV1	Dnajb11	67838	0.214674	-0.380106	-0.422153		0.597799	0.280827	0.198942		0.824919	-0.0992788	-0.085763
P52189	Kcnj4		0.54838	-0.254793	-0.197073		0.502266	-0.239417	-0.259057		0.208018	-0.494211	-0.524083
P70362	Ufd1	22230	0.902047	0.0463336	0.0422242		0.145212	0.971539	0.729702		0.140567	1.01787	0.638748
Q91V57	Chn1	108699	0.499041	-0.356577	-0.241948		0.500385	-0.292954	-0.239441		0.296125	-0.649531	-0.381604
Q9D7X3	Dusp3	72349	0.914172	0.0584936	0.0401788		0.538091	-0.376672	-0.241827		0.217441	-0.318178	-0.442227
P61222	Abce1	24015	0.115659	-0.688052	-0.558502		0.617463	-0.240728	-0.173282		0.0628776	-0.92878	-0.712199
Q6PDG5	Smarcc2	68094	0.315808	-0.430922	-0.406415		0.0382782	0.942592	1.17133		0.220061	0.51167	0.440527
Q9CQ60	Pgls	66171	0.517037	0.150186	0.235106		0.269084	-0.284481	-0.413973		0.376679	-0.134295	-0.31546
P24472	Gsta4	14860	0.60298	-0.0724332	-0.173864		0.952435	-0.00817722	-0.0209445		0.439151	-0.0806104	-0.269836
P05784	Krt18	16668	0.609586	-0.217943	-0.167841		0.807105	-0.0930582	-0.101289		0.303753	-0.311001	-0.437986
Q62167	Ddx3x	13205	0.320642	-0.124356	-0.331023		0.398588	0.096133	0.295391		0.803424	-0.0282229	-0.08557
Q9CPQ8	Atp5mg	27425	0.68341	-0.0342275	-0.138904		0.447955	-0.0651869	-0.28191		0.344124	-0.0994144	-0.333088
P56376	Acyp1	66204	0.502248	-0.162694	-0.220922		0.98436	0.00542892	0.00688132		0.573985	-0.157265	-0.196408
O35435	Dhodh	56749	0.471041	-0.221071	-0.245409		0.450876	0.227912	0.276511		0.983462	0.00684075	0.00711076
Q8CIG8	Prmt5	27374	0.264544	0.349845	0.375822		0.948718	-0.0274318	-0.0244299		0.522322	0.322413	0.239538
Q9D3D9	Atp5f1d	66043	0.696647	0.0458062	0.127067		0.294704	0.145563	0.388471		0.195423	0.191369	0.482689
B1AXV0	Frrs1l	230235	0.386707	-0.153479	-0.286912		0.481179	0.142746	0.247498		0.952647	-0.0107329	-0.0207765
Q99JY8	Plpp3	67916	0.374708	-0.215171	-0.311526		0.11505	0.428794	0.581689		0.263686	0.213624	0.422719
P14602	Hspb1	15507	0.222026	0.556047	0.44388		0.475292	-0.348997	-0.248327		0.651215	0.20705	0.167087
Q8K2K6	Agfg1	15463	0.395267	0.149797	0.297515		0.490907	-0.118229	-0.249724		0.787161	0.0315674	0.0927963
Q9CR57	Rpl14	67115	0.219977	-0.180321	-0.427906		0.37812	0.241075	0.34234		0.797505	0.0607544	0.104871
Q922Q8	Lrrc59	98238	0.189952	-0.237638	-0.448521		0.142718	0.24144	0.536945		0.981014	0.00380231	0.00816638
Q99020	Hnrnpab	15384	0.767245	-0.0338734	-0.108825		0.0853818	0.20107	0.797372		0.231316	0.167197	0.427909
Q61037	Tsc2		0.705916	-0.197672	-0.123054		0.531881	0.491804	0.242705		0.691871	0.294132	0.148783
Q9ESZ8	Gtf2i	14886	0.60934	-0.125473	-0.168603		0.51047	0.273522	0.249656		0.696088	0.148049	0.15401
Q91XL9	Osbpl1a	64291	0.394882	-0.10019	-0.281503		0.477332	0.161654	0.282194		0.772956	0.0614636	0.114112
Q61327	Slc6a3	13162	0.489015	0.190375	0.228869		0.226803	0.241127	0.432849		0.0928338	0.431502	0.63823
Q80U95	Ube3c	100763	0.21147	-0.741657	-0.510477		0.136018	1.58683	0.822161		0.302567	0.84517	0.418578
Q8BLR2	Cpne4	74020	0.584378	0.116223	0.199861		0.246272	-0.315178	-0.415417		0.308623	-0.198955	-0.39975
Q9D6K5	Synj2bp	105940408	0.393376	0.257963	0.300055		0.568985	-0.19052	-0.197172		0.807842	0.067443	0.0877779
Q62393	Tpd52	21985	0.305413	0.192821	0.341856		0.554258	-0.15619	-0.220648		0.896847	0.0366311	0.0471606
P62960	Ybx1	22608	0.1911	0.307481	0.488519		0.0733613	-0.591718	-0.675973		0.29829	-0.284237	-0.411626
Q8VHR5	Gatad2b	229542	0.534904	0.122618	0.221496		0.161169	0.298953	0.509049		0.0303113	0.421571	1.00637
Q8R191	Syngr3	20974	0.270163	0.102367	0.373816		0.366365	0.131354	0.368247		0.155136	0.233721	0.578759
Q9CQ92	Fis1	66437	0.0639831	-0.33183	-0.658498		0.0720584	0.260073	0.833149		0.53138	-0.0717574	-0.252085
P63216	Gng3	14704	0.220175	0.172401	0.475572		0.760703	-0.0680941	-0.10978		0.623298	0.104307	0.215446
Q8BR63	Fam177a1	100101807	0.188459	-0.739349	-0.516021		0.659178	0.25041	0.173159		0.420926	-0.488939	-0.2811
Q9D1G5	Lrrc57		0.0509548	0.507091	0.758094		0.0236164	-1.03498	-0.945772		0.225017	-0.527889	-0.502625
Q9D7G0	Prps1	19139	0.444057	0.0716835	0.281385		0.823544	-0.0202422	-0.0818478		0.304709	0.0514413	0.364984
Q9CQF3	Nudt21	68219	0.0416464	-0.540679	-0.750449		0.102316	0.532261	0.62181		0.97081	-0.00841754	-0.0131534
Q9JLI8	Sart3	53890	0.988782	0.00454301	0.00475938		0.600961	0.173909	0.181468		0.482682	0.178452	0.250482
P04627	Araf	11836	0.387138	0.229327	0.288149		0.047789	-0.740031	-0.764389		0.14573	-0.510704	-0.540471
P63321	Rala	56044	0.146219	-0.102331	-0.506933		0.410387	-0.0572071	-0.29131		0.0149388	-0.159539	-1.00034
P14576	Srp54	24067	0.264794	-0.123574	-0.380846		0.535711	0.0950673	0.238604		0.854155	-0.0285063	-0.0658028
Q8BP67	Rpl24	68193	0.258978	-0.295004	-0.421623		0.393354	0.24026	0.304367		0.733734	-0.0547435	-0.122011
P10922	H1-0	14958	0.901818	-0.0532021	-0.0423551		0.771675	0.165427	0.100908		0.812761	0.112225	0.0911088
Q8C6E0	Cfap36	216618	0.477039	-0.204368	-0.238273		0.328725	-0.427895	-0.346597		0.101492	-0.632264	-0.650856
Q01149	Col1a2	12843	0.737364	-0.302302	-0.110935		0.281239	1.38203	0.43556		0.337642	1.07972	0.412145
P07309	Ttr	22139	0.234825	0.595604	0.427797		0.532194	-0.154642	-0.216852		0.380779	0.440962	0.330341
Q9D6Y7	Msra	110265	0.915759	0.0228195	0.0359699		0.423764	0.270771	0.3405		0.420998	0.29359	0.303234
Q8R127	Sccpdh	109232	0.344984	0.258	0.331591		0.369329	-0.157877	-0.315593		0.721659	0.100123	0.126767
D3YZP9	Ccdc6	76551	0.240355	0.399006	0.459091		0.251757	-0.530952	-0.40954		0.739846	-0.131946	-0.135148
P70195	Psmb7	19177	0.406414	0.0840288	0.274743		0.160295	-0.308265	-0.590159		0.294679	-0.224236	-0.432991
Q9D0L7	Armc10	67211	0.695255	0.0661328	0.132371		0.734244	0.0567377	0.124327		0.54921	0.12287	0.208138
O35887	Calu	12321	0.684508	-0.0902809	-0.135945		0.767489	-0.076531	-0.101614		0.425312	-0.166812	-0.285523
O70493	Snx12	55988	0.325101	0.231427	0.435031		0.33537	-0.231839	-0.383849		0.995929	-0.000412159	-0.00198444
Q9CQD1	Rab5a	271457	0.684996	-0.0292427	-0.143246		0.89584	0.0119075	0.0449332		0.805245	-0.0173352	-0.0938567
O35593	Psmd14	59029	0.380641	-0.255604	-0.303106		0.691027	-0.167884	-0.137711		0.221835	-0.423487	-0.481594
P04925	Prnp	19122	0.707824	0.0484658	0.130752		0.797579	-0.0303595	-0.108265		0.760113	0.0181063	0.11808
Q8BFY6	Pef1	67898	0.39423	0.164541	0.28154		0.242958	0.205402	0.417682		0.0609065	0.369943	0.717054
Q8JZU2	Slc25a1	13358	0.306571	-0.205282	-0.341945		0.213863	-0.565456	-0.514223		0.0907023	-0.770738	-0.720564
Q6IR34	Gpsm1	67839	0.888511	-0.0171047	-0.0463807		0.323946	0.105596	0.35258		0.483724	0.0884913	0.243846
Q62348	Tsn	22099	0.759847	-0.0504684	-0.118129		0.756862	0.051894	0.118165		0.982059	0.00142556	0.0078545
Q6ZWY8	Tmsb10	19240	0.235551	0.302643	0.444367		0.123108	-0.416853	-0.667758		0.391865	-0.11421	-0.303615
Q9WVQ1	Magi2	50791	0.766557	0.201082	0.0965982		0.484754	0.494008	0.252296		0.352334	0.69509	0.345784
Q9D024	Ccdc47	67163	0.558971	-0.49552	-0.1976		0.0734886	1.4297	0.77345		0.191329	0.934178	0.480331
Q8CCT4	Tceal5	331532	0.167811	0.17292	0.53014		0.324933	0.133685	0.347334		0.0269419	0.306605	1.10041
Q8BLJ3	Plcxd3	239318	0.238558	0.303336	0.466493		0.115833	-0.548968	-0.580287		0.359609	-0.245632	-0.379743
Q8C5H8	Nadk2	68646	0.18644	0.197655	0.453292		0.146905	-0.348898	-0.565498		0.511709	-0.151243	-0.249911
A6H630	Armt1	73419	0.842592	0.0249626	0.0652096		0.207817	-0.231665	-0.463503		0.228448	-0.206702	-0.463374
Q60692	Psmb6	19175	0.681427	0.0752031	0.148272		0.958274	-0.00968877	-0.0186624		0.550942	0.0655144	0.211305
Q9JM96	Cdc42ep4	56699	0.366035	0.306998	0.378225		0.920836	0.0304823	0.0364053		0.0540095	0.337481	0.887866
Q9ERL9	Gucy1a1	60596	0.833066	0.0456606	0.0738545		0.976802	-0.00597592	-0.0110169		0.719954	0.0396846	0.124149
P21836	Ache	11423	0.395459	0.224415	0.283051		0.400293	0.193057	0.294833		0.0767751	0.417472	0.668287
Q9D7X8	Ggct	110175	0.725204	-0.105277	-0.114364		0.229787	-0.457687	-0.430049		0.127424	-0.562964	-0.561764
Q61249	Igbp1	18518	0.00735649	1.54969	1.12498		0.0120985	-1.27736	-1.14284		0.601935	0.272329	0.180762
Q91YP0	L2hgdh	217666	0.674275	-0.125452	-0.151977		0.345782	-0.35042	-0.3503		0.0324875	-0.475871	-0.868867
P50136	Bckdha		0.964435	-0.0135345	-0.0144916		0.420365	-0.22179	-0.283439		0.431203	-0.235325	-0.279492
Q61206	Pafah1b2	18475	0.0868332	0.121894	0.602377		0.352982	-0.0703183	-0.329996		0.489077	0.0515759	0.245772
A2APV2	Fmnl2	71409	0.359187	-0.192852	-0.338304		0.609069	-0.119936	-0.185702		0.0286408	-0.312788	-0.888362
O35969	Gamt	14431	0.0725275	-0.669093	-0.650521		0.717367	-0.185812	-0.124574		0.0347302	-0.854905	-0.863581
Q9D6S7	Mrrf	67871	0.100927	-0.575081	-0.576433		0.592784	-0.216319	-0.185795		0.0499536	-0.7914	-0.754311
Q9Z0F7	Sncg	20618	0.995673	0.000945553	0.00190942		0.371379	0.208887	0.317852		0.295262	0.209832	0.439298
Q9DCS3	Mecr	26922	0.254349	-0.524135	-0.382433		0.0159902	1.2339	1.05119		0.0719104	0.709761	0.713891
Q00915	Rbp1	19659	0.041371	0.37133	0.742826		0.0336528	-0.381754	-0.840289		0.956169	-0.0104232	-0.0188394
P20444	Prkca	18750	0.182199	0.423649	0.559021		0.423141	-0.225844	-0.321385		0.104873	0.197805	0.605435
Q9D8S9	Bola1	69168	0.174722	0.307518	0.489713		0.0759581	-0.435987	-0.709026		0.444712	-0.128469	-0.266482
P51880	Fabp7	12140	0.180669	-0.327407	-0.479431		0.139737	-0.493415	-0.553977		0.00229449	-0.820822	-1.42304
Q9EQZ7	Rims2	116838	0.697276	0.0904479	0.127083		0.115639	0.358402	0.597276		0.0765709	0.44885	0.67339
P62751	Rpl23a	268449	0.814474	0.0439918	0.0835747		0.711202	-0.0744727	-0.130901		0.80732	-0.0304809	-0.086165
Q9JM14	Nt5c	50773	0.256916	0.322381	0.395024		0.934674	0.0256554	0.0283598		0.274423	0.348036	0.423894
Q8R3S6	Exoc1	69940	0.997389	0.00136592	0.00106186		0.949724	-0.0316699	-0.0220218		0.950748	-0.0303039	-0.0217425
P97825	Jpt1	15374	0.16743	0.791943	0.490867		0.175133	-0.732105	-0.520373		0.899585	0.0598378	0.0433562
Q6ZQK5	Acap2	78618	0.670853	-0.390003	-0.144563		0.0577078	1.55473	0.856046		0.127455	1.16473	0.571528
Q6PD28	Ppp2r5b	225849	0.528041	-0.247853	-0.20789		0.451936	-0.346469	-0.264213		0.130809	-0.594322	-0.554281
Q9WUC3	Ly6h	23934	0.859356	-0.0235025	-0.0575025		0.196579	0.173776	0.467463		0.260134	0.150273	0.402049
Q9D0W5	Ppil1	68816	0.618689	0.133575	0.170688		0.728314	-0.0951133	-0.121391		0.849736	0.0384615	0.0656883
Q3TVA9	Ccdc136	232664	0.0808379	-0.590014	-0.679373		0.193308	0.355664	0.493631		0.436475	-0.23435	-0.273444
Q9CR61	Ndufb7	66916	0.376664	0.157385	0.309352		0.106486	-0.310699	-0.680266		0.186234	-0.153314	-0.48621
Q8VE62	Paip1	218693	0.186688	-0.457958	-0.452306		0.0445147	1.04495	0.884329		0.145584	0.586991	0.618853
[truncated: 1,404 more rows]
